# Supplementary material for: Boosting CO hydrogenation towards C2+ hydrocarbons over interfacial TiO2−x/Ni catalysts
Source: Nat Commun. 2022 Nov 7;13:6720. doi: 10.1038/s41467-022-34463-7 (PMC9640681; doi:10.1038/s41467-022-34463-7)
Supplement: Supplementary file 2 — Source Data [file 41467_2022_34463_MOESM2_ESM.xlsx]

## Sheet: Sheet1
Figure 1a
5.00657	5155	5.00657	7903	5.00657	9649	5.00657	11539	5.00657	14418	5.00657	16660	5.00657	19079	5.00657	21839	25.281	11	37.248	6	44.507	10
5.0197	5039	5.0197	8066	5.0197	9569	5.0197	11704	5.0197	14620	5.0197	16824	5.0197	19053	5.0197	21757	36.946	2	43.286	10	51.846	4.2
5.03283	5332	5.03283	7855	5.03283	9735	5.03283	11692	5.03283	14488	5.03283	16672	5.03283	19180	5.03283	21846	37.8	3	62.852	3	76.37	2.1
5.04596	5200	5.04596	7847	5.04596	9640	5.04596	11706	5.04596	14412	5.04596	16708	5.04596	19061	5.04596	21819	38.575	2	62.912	2.5
5.05909	5288	5.05909	7891	5.05909	9735	5.05909	11703	5.05909	14511	5.05909	16777	5.05909	19019	5.05909	21943	48.049	4.5	75.404	1.4
5.07222	5137	5.07222	7975	5.07222	9628	5.07222	11793	5.07222	14502	5.07222	16765	5.07222	19119	5.07222	21789	53.89	3	79.372	0.9
5.08535	5186	5.08535	7837	5.08535	9638	5.08535	11654	5.08535	14589	5.08535	16718	5.08535	19088	5.08535	21814	55.06	3	79.501	0.4
5.09848	5068	5.09848	7897	5.09848	9678	5.09848	11757	5.09848	14624	5.09848	16643	5.09848	19082	5.09848	21763	62.119	1.4
5.11161	5037	5.11161	7944	5.11161	9607	5.11161	11697	5.11161	14463	5.11161	16660	5.11161	19171	5.11161	21806	62.688	2.4
5.12474	5139	5.12474	7935	5.12474	9620	5.12474	11746	5.12474	14505	5.12474	16532	5.12474	19160	5.12474	21828	68.76	1.6
5.13787	5072	5.13787	7761	5.13787	9625	5.13787	11654	5.13787	14419	5.13787	16684	5.13787	19135	5.13787	21719	70.309	1.6
5.151	5001	5.151	7789	5.151	9660	5.151	11677	5.151	14516	5.151	16610	5.151	19013	5.151	21821	74.029	1.2
5.16413	5120	5.16413	7834	5.16413	9623	5.16413	11607	5.16413	14524	5.16413	16725	5.16413	18954	5.16413	21864	75.029	2
5.17726	5156	5.17726	7815	5.17726	9635	5.17726	11683	5.17726	14471	5.17726	16744	5.17726	19145	5.17726	21730	76.017	1.4
5.19039	5069	5.19039	7799	5.19039	9530	5.19039	11670	5.19039	14496	5.19039	16844	5.19039	19104	5.19039	21895
5.20352	4982	5.20352	7900	5.20352	9504	5.20352	11697	5.20352	14575	5.20352	16622	5.20352	19102	5.20352	21778
5.21665	4968	5.21665	7879	5.21665	9658	5.21665	11667	5.21665	14553	5.21665	16686	5.21665	19024	5.21665	21830
5.22978	5107	5.22978	7773	5.22978	9613	5.22978	11696	5.22978	14513	5.22978	16639	5.22978	19167	5.22978	21825
5.24291	5017	5.24291	7723	5.24291	9605	5.24291	11689	5.24291	14609	5.24291	16610	5.24291	19058	5.24291	21811
5.25604	5015	5.25604	7841	5.25604	9454	5.25604	11603	5.25604	14457	5.25604	16581	5.25604	19078	5.25604	21804
5.26917	5012	5.26917	7770	5.26917	9539	5.26917	11693	5.26917	14601	5.26917	16630	5.26917	18998	5.26917	21766
5.2823	4939	5.2823	7754	5.2823	9587	5.2823	11759	5.2823	14503	5.2823	16671	5.2823	19188	5.2823	21740
5.29543	5010	5.29543	7647	5.29543	9699	5.29543	11671	5.29543	14486	5.29543	16561	5.29543	19137	5.29543	21783
5.30856	5097	5.30856	7687	5.30856	9580	5.30856	11676	5.30856	14517	5.30856	16475	5.30856	19180	5.30856	21724
5.32169	4997	5.32169	7792	5.32169	9640	5.32169	11694	5.32169	14509	5.32169	16699	5.32169	19230	5.32169	21752
5.33482	5007	5.33482	7786	5.33482	9808	5.33482	11633	5.33482	14452	5.33482	16629	5.33482	19146	5.33482	21756
5.34795	5112	5.34795	7705	5.34795	9505	5.34795	11710	5.34795	14449	5.34795	16642	5.34795	19071	5.34795	21813
5.36108	4997	5.36108	7687	5.36108	9534	5.36108	11479	5.36108	14398	5.36108	16588	5.36108	19087	5.36108	21792
5.37421	4900	5.37421	7721	5.37421	9626	5.37421	11654	5.37421	14469	5.37421	16559	5.37421	19127	5.37421	21804
5.38734	4952	5.38734	7670	5.38734	9524	5.38734	11671	5.38734	14571	5.38734	16667	5.38734	18982	5.38734	21706
5.40047	4948	5.40047	7717	5.40047	9485	5.40047	11596	5.40047	14326	5.40047	16625	5.40047	19070	5.40047	21794
5.4136	4885	5.4136	7621	5.4136	9478	5.4136	11671	5.4136	14433	5.4136	16654	5.4136	19046	5.4136	21713
5.42673	4915	5.42673	7738	5.42673	9627	5.42673	11566	5.42673	14310	5.42673	16682	5.42673	19169	5.42673	21804
5.43986	4866	5.43986	7657	5.43986	9606	5.43986	11682	5.43986	14337	5.43986	16655	5.43986	19115	5.43986	21791
5.45299	4895	5.45299	7602	5.45299	9396	5.45299	11664	5.45299	14512	5.45299	16601	5.45299	19089	5.45299	21888
5.46613	4906	5.46613	7783	5.46613	9500	5.46613	11698	5.46613	14583	5.46613	16665	5.46613	18995	5.46613	21843
5.47926	4849	5.47926	7528	5.47926	9448	5.47926	11597	5.47926	14332	5.47926	16692	5.47926	19123	5.47926	21745
5.49239	4890	5.49239	7572	5.49239	9492	5.49239	11602	5.49239	14469	5.49239	16555	5.49239	19046	5.49239	21833
5.50552	4864	5.50552	7697	5.50552	9431	5.50552	11655	5.50552	14446	5.50552	16568	5.50552	19095	5.50552	21845
5.51865	4902	5.51865	7610	5.51865	9445	5.51865	11649	5.51865	14496	5.51865	16598	5.51865	19048	5.51865	21743
5.53178	4951	5.53178	7616	5.53178	9437	5.53178	11571	5.53178	14458	5.53178	16589	5.53178	19175	5.53178	21807
5.54491	4957	5.54491	7436	5.54491	9412	5.54491	11626	5.54491	14435	5.54491	16602	5.54491	19182	5.54491	21721
5.55804	4874	5.55804	7562	5.55804	9509	5.55804	11572	5.55804	14389	5.55804	16566	5.55804	19157	5.55804	21723
5.57117	4815	5.57117	7634	5.57117	9546	5.57117	11502	5.57117	14331	5.57117	16566	5.57117	19078	5.57117	21742
5.5843	4813	5.5843	7650	5.5843	9445	5.5843	11543	5.5843	14436	5.5843	16550	5.5843	19077	5.5843	21785
5.59743	4804	5.59743	7610	5.59743	9464	5.59743	11650	5.59743	14442	5.59743	16560	5.59743	19019	5.59743	21803
5.61056	4823	5.61056	7623	5.61056	9420	5.61056	11651	5.61056	14454	5.61056	16624	5.61056	19093	5.61056	21769
5.62369	4711	5.62369	7546	5.62369	9426	5.62369	11604	5.62369	14337	5.62369	16530	5.62369	19085	5.62369	21803
5.63682	4700	5.63682	7645	5.63682	9508	5.63682	11587	5.63682	14448	5.63682	16593	5.63682	19044	5.63682	21820
5.64995	4807	5.64995	7590	5.64995	9423	5.64995	11663	5.64995	14348	5.64995	16660	5.64995	19045	5.64995	21717
5.66308	4750	5.66308	7585	5.66308	9390	5.66308	11655	5.66308	14428	5.66308	16675	5.66308	19056	5.66308	21761
5.67621	4800	5.67621	7630	5.67621	9459	5.67621	11498	5.67621	14327	5.67621	16585	5.67621	19150	5.67621	21824
5.68934	4760	5.68934	7684	5.68934	9433	5.68934	11531	5.68934	14330	5.68934	16606	5.68934	19143	5.68934	21641
5.70247	4778	5.70247	7604	5.70247	9392	5.70247	11556	5.70247	14476	5.70247	16672	5.70247	19077	5.70247	21719
5.7156	4715	5.7156	7500	5.7156	9446	5.7156	11595	5.7156	14356	5.7156	16625	5.7156	19080	5.7156	21758
5.72873	4778	5.72873	7560	5.72873	9483	5.72873	11557	5.72873	14437	5.72873	16674	5.72873	19097	5.72873	21800
5.74186	4759	5.74186	7581	5.74186	9383	5.74186	11599	5.74186	14327	5.74186	16504	5.74186	19098	5.74186	21754
5.75499	4756	5.75499	7554	5.75499	9404	5.75499	11622	5.75499	14394	5.75499	16551	5.75499	19088	5.75499	21841
5.76812	4682	5.76812	7445	5.76812	9393	5.76812	11586	5.76812	14374	5.76812	16551	5.76812	18984	5.76812	21758
5.78125	4746	5.78125	7618	5.78125	9436	5.78125	11578	5.78125	14395	5.78125	16618	5.78125	19100	5.78125	21665
5.79438	4641	5.79438	7524	5.79438	9472	5.79438	11557	5.79438	14422	5.79438	16443	5.79438	19000	5.79438	21861
5.80751	4793	5.80751	7537	5.80751	9457	5.80751	11572	5.80751	14395	5.80751	16609	5.80751	19127	5.80751	21778
5.82064	4759	5.82064	7242	5.82064	9352	5.82064	11586	5.82064	14341	5.82064	16459	5.82064	19011	5.82064	21808
5.83377	4736	5.83377	7530	5.83377	9480	5.83377	11683	5.83377	14279	5.83377	16489	5.83377	19020	5.83377	21733
5.8469	4714	5.8469	7542	5.8469	9312	5.8469	11501	5.8469	14447	5.8469	16621	5.8469	19106	5.8469	21742
5.86003	4757	5.86003	7465	5.86003	9352	5.86003	11552	5.86003	14379	5.86003	16554	5.86003	19087	5.86003	21792
5.87316	4612	5.87316	7484	5.87316	9433	5.87316	11550	5.87316	14490	5.87316	16565	5.87316	19111	5.87316	21801
5.88629	4743	5.88629	7501	5.88629	9292	5.88629	11527	5.88629	14372	5.88629	16531	5.88629	19054	5.88629	21791
5.89942	4656	5.89942	7485	5.89942	9467	5.89942	11463	5.89942	14435	5.89942	16578	5.89942	19071	5.89942	21823
5.91255	4563	5.91255	7468	5.91255	9296	5.91255	11541	5.91255	14338	5.91255	16572	5.91255	19067	5.91255	21686
5.92568	4699	5.92568	7517	5.92568	9383	5.92568	11615	5.92568	14422	5.92568	16549	5.92568	19173	5.92568	21804
5.93882	4621	5.93882	7506	5.93882	9374	5.93882	11510	5.93882	14410	5.93882	16582	5.93882	18978	5.93882	21806
5.95195	4642	5.95195	7573	5.95195	9292	5.95195	11621	5.95195	14247	5.95195	16556	5.95195	19082	5.95195	21867
5.96508	4632	5.96508	7433	5.96508	9394	5.96508	11602	5.96508	14339	5.96508	16498	5.96508	19047	5.96508	21747
5.97821	4599	5.97821	7418	5.97821	9428	5.97821	11533	5.97821	14320	5.97821	16520	5.97821	19013	5.97821	21847
5.99134	4641	5.99134	7460	5.99134	9424	5.99134	11467	5.99134	14438	5.99134	16739	5.99134	18958	5.99134	21763
6.00447	4619	6.00447	7476	6.00447	9461	6.00447	11487	6.00447	14338	6.00447	16651	6.00447	18996	6.00447	21773
6.0176	4615	6.0176	7515	6.0176	9293	6.0176	11535	6.0176	14290	6.0176	16639	6.0176	19145	6.0176	21780
6.03073	4659	6.03073	7524	6.03073	9362	6.03073	11539	6.03073	14348	6.03073	16664	6.03073	19150	6.03073	21849
6.04386	4612	6.04386	7382	6.04386	9252	6.04386	11564	6.04386	14241	6.04386	16592	6.04386	19097	6.04386	21798
6.05699	4732	6.05699	7374	6.05699	9397	6.05699	11499	6.05699	14404	6.05699	16578	6.05699	19140	6.05699	21700
6.07012	4650	6.07012	7476	6.07012	9441	6.07012	11514	6.07012	14347	6.07012	16534	6.07012	18953	6.07012	21766
6.08325	4620	6.08325	7436	6.08325	9312	6.08325	11592	6.08325	14397	6.08325	16511	6.08325	19132	6.08325	21707
6.09638	4645	6.09638	7468	6.09638	9411	6.09638	11590	6.09638	14294	6.09638	16430	6.09638	19067	6.09638	21727
6.10951	4536	6.10951	7396	6.10951	9288	6.10951	11657	6.10951	14280	6.10951	16621	6.10951	18953	6.10951	21776
6.12264	4588	6.12264	7365	6.12264	9261	6.12264	11521	6.12264	14346	6.12264	16397	6.12264	18903	6.12264	21749
6.13577	4743	6.13577	7481	6.13577	9416	6.13577	11475	6.13577	14344	6.13577	16517	6.13577	19091	6.13577	21732
6.1489	4573	6.1489	7455	6.1489	9297	6.1489	11596	6.1489	14192	6.1489	16503	6.1489	19095	6.1489	21789
6.16203	4549	6.16203	7386	6.16203	9423	6.16203	11472	6.16203	14348	6.16203	16571	6.16203	19142	6.16203	21759
6.17516	4579	6.17516	7371	6.17516	9288	6.17516	11471	6.17516	14404	6.17516	16476	6.17516	19145	6.17516	21735
6.18829	4581	6.18829	7347	6.18829	9243	6.18829	11544	6.18829	14297	6.18829	16543	6.18829	19169	6.18829	21821
6.20142	4623	6.20142	7389	6.20142	9322	6.20142	11562	6.20142	14401	6.20142	16582	6.20142	19098	6.20142	21660
6.21455	4465	6.21455	7305	6.21455	9278	6.21455	11516	6.21455	14375	6.21455	16477	6.21455	19143	6.21455	21703
6.22768	4549	6.22768	7476	6.22768	9450	6.22768	11419	6.22768	14310	6.22768	16529	6.22768	19182	6.22768	21712
6.24081	4507	6.24081	7410	6.24081	9319	6.24081	11577	6.24081	14407	6.24081	16523	6.24081	19087	6.24081	21639
6.25394	4597	6.25394	7460	6.25394	9354	6.25394	11504	6.25394	14355	6.25394	16470	6.25394	19073	6.25394	21732
6.26707	4408	6.26707	7375	6.26707	9309	6.26707	11599	6.26707	14290	6.26707	16581	6.26707	19106	6.26707	21708
6.2802	4543	6.2802	7370	6.2802	9328	6.2802	11582	6.2802	14305	6.2802	16454	6.2802	19071	6.2802	21756
6.29333	4488	6.29333	7314	6.29333	9410	6.29333	11357	6.29333	14219	6.29333	16559	6.29333	19010	6.29333	21716
6.30646	4503	6.30646	7335	6.30646	9300	6.30646	11546	6.30646	14295	6.30646	16552	6.30646	18984	6.30646	21785
6.31959	4530	6.31959	7361	6.31959	9298	6.31959	11443	6.31959	14314	6.31959	16548	6.31959	19141	6.31959	21663
6.33272	4528	6.33272	7324	6.33272	9242	6.33272	11495	6.33272	14383	6.33272	16543	6.33272	19109	6.33272	21761
6.34585	4551	6.34585	7317	6.34585	9321	6.34585	11516	6.34585	14356	6.34585	16476	6.34585	19175	6.34585	21688
6.35898	4531	6.35898	7466	6.35898	9412	6.35898	11534	6.35898	14349	6.35898	16507	6.35898	19008	6.35898	21733
6.37211	4571	6.37211	7360	6.37211	9227	6.37211	11658	6.37211	14240	6.37211	16592	6.37211	18941	6.37211	21802
6.38524	4513	6.38524	7411	6.38524	9256	6.38524	11486	6.38524	14230	6.38524	16490	6.38524	18967	6.38524	21770
6.39838	4495	6.39838	7289	6.39838	9267	6.39838	11578	6.39838	14408	6.39838	16454	6.39838	19054	6.39838	21677
6.41151	4527	6.41151	7263	6.41151	9304	6.41151	11461	6.41151	14344	6.41151	16493	6.41151	19117	6.41151	21672
6.42464	4486	6.42464	7299	6.42464	9225	6.42464	11493	6.42464	14281	6.42464	16516	6.42464	19050	6.42464	21738
6.43777	4515	6.43777	7242	6.43777	9187	6.43777	11503	6.43777	14406	6.43777	16529	6.43777	18976	6.43777	21717
6.4509	4399	6.4509	7372	6.4509	9276	6.4509	11545	6.4509	14333	6.4509	16463	6.4509	19106	6.4509	21761
6.46403	4391	6.46403	7297	6.46403	9261	6.46403	11429	6.46403	14284	6.46403	16476	6.46403	19034	6.46403	21827
6.47716	4412	6.47716	7248	6.47716	9268	6.47716	11462	6.47716	14330	6.47716	16492	6.47716	19016	6.47716	21787
6.49029	4458	6.49029	7467	6.49029	9288	6.49029	11546	6.49029	14288	6.49029	16480	6.49029	19039	6.49029	21776
6.50342	4473	6.50342	7406	6.50342	9317	6.50342	11549	6.50342	14259	6.50342	16629	6.50342	19085	6.50342	21774
6.51655	4468	6.51655	7218	6.51655	9233	6.51655	11527	6.51655	14332	6.51655	16629	6.51655	19042	6.51655	21732
6.52968	4464	6.52968	7282	6.52968	9260	6.52968	11526	6.52968	14290	6.52968	16577	6.52968	19123	6.52968	21702
6.54281	4527	6.54281	7258	6.54281	9277	6.54281	11592	6.54281	14320	6.54281	16440	6.54281	19102	6.54281	21743
6.55594	4447	6.55594	7285	6.55594	9285	6.55594	11521	6.55594	14458	6.55594	16472	6.55594	19043	6.55594	21794
6.56907	4451	6.56907	7341	6.56907	9212	6.56907	11617	6.56907	14382	6.56907	16473	6.56907	19089	6.56907	21823
6.5822	4472	6.5822	7245	6.5822	9223	6.5822	11545	6.5822	14334	6.5822	16546	6.5822	19031	6.5822	21756
6.59533	4631	6.59533	7341	6.59533	9214	6.59533	11649	6.59533	14345	6.59533	16503	6.59533	19044	6.59533	21648
6.60846	4542	6.60846	7303	6.60846	9169	6.60846	11532	6.60846	14248	6.60846	16493	6.60846	19020	6.60846	21693
6.62159	4455	6.62159	7313	6.62159	9249	6.62159	11485	6.62159	14311	6.62159	16431	6.62159	19050	6.62159	21700
6.63472	4470	6.63472	7280	6.63472	9309	6.63472	11451	6.63472	14322	6.63472	16560	6.63472	19062	6.63472	21774
6.64785	4521	6.64785	7339	6.64785	9241	6.64785	11418	6.64785	14298	6.64785	16496	6.64785	19026	6.64785	21772
6.66098	4430	6.66098	7296	6.66098	9263	6.66098	11478	6.66098	14252	6.66098	16544	6.66098	19073	6.66098	21830
6.67411	4534	6.67411	7329	6.67411	9284	6.67411	11566	6.67411	14259	6.67411	16447	6.67411	19007	6.67411	21690
6.68724	4556	6.68724	7245	6.68724	9309	6.68724	11449	6.68724	14267	6.68724	16524	6.68724	19033	6.68724	21742
6.70037	4395	6.70037	7300	6.70037	9196	6.70037	11600	6.70037	14296	6.70037	16475	6.70037	19063	6.70037	21765
6.7135	4488	6.7135	7195	6.7135	9332	6.7135	11528	6.7135	14239	6.7135	16535	6.7135	19050	6.7135	21810
6.72663	4322	6.72663	7300	6.72663	9218	6.72663	11447	6.72663	14279	6.72663	16563	6.72663	19109	6.72663	21765
6.73976	4445	6.73976	7183	6.73976	9169	6.73976	11549	6.73976	14360	6.73976	16494	6.73976	19082	6.73976	21797
6.75289	4440	6.75289	7247	6.75289	9307	6.75289	11491	6.75289	14306	6.75289	16431	6.75289	19111	6.75289	21762
6.76602	4474	6.76602	7183	6.76602	9374	6.76602	11549	6.76602	14330	6.76602	16595	6.76602	19188	6.76602	21672
6.77915	4374	6.77915	7170	6.77915	9282	6.77915	11483	6.77915	14264	6.77915	16575	6.77915	19078	6.77915	21740
6.79228	4377	6.79228	7248	6.79228	9276	6.79228	11463	6.79228	14279	6.79228	16481	6.79228	19003	6.79228	21828
6.80541	4423	6.80541	7262	6.80541	9262	6.80541	11525	6.80541	14326	6.80541	16619	6.80541	19108	6.80541	21617
6.81854	4308	6.81854	7303	6.81854	9240	6.81854	11390	6.81854	14346	6.81854	16490	6.81854	19039	6.81854	21736
6.83167	4437	6.83167	7278	6.83167	9116	6.83167	11394	6.83167	14233	6.83167	16585	6.83167	19152	6.83167	21751
6.8448	4317	6.8448	7212	6.8448	9140	6.8448	11456	6.8448	14323	6.8448	16492	6.8448	19155	6.8448	21593
6.85793	4357	6.85793	7253	6.85793	9207	6.85793	11486	6.85793	14465	6.85793	16525	6.85793	19027	6.85793	21812
6.87107	4373	6.87107	7317	6.87107	9266	6.87107	11576	6.87107	14339	6.87107	16484	6.87107	19058	6.87107	21779
6.8842	4374	6.8842	7421	6.8842	9199	6.8842	11406	6.8842	14373	6.8842	16562	6.8842	19097	6.8842	21765
6.89733	4441	6.89733	7274	6.89733	9231	6.89733	11459	6.89733	14425	6.89733	16414	6.89733	19134	6.89733	21747
6.91046	4301	6.91046	7214	6.91046	9272	6.91046	11485	6.91046	14299	6.91046	16469	6.91046	19095	6.91046	21716
6.92359	4464	6.92359	7278	6.92359	9210	6.92359	11465	6.92359	14297	6.92359	16550	6.92359	18999	6.92359	21744
6.93672	4361	6.93672	7317	6.93672	9279	6.93672	11505	6.93672	14293	6.93672	16460	6.93672	19090	6.93672	21746
6.94985	4393	6.94985	7164	6.94985	9201	6.94985	11521	6.94985	14305	6.94985	16513	6.94985	18983	6.94985	21798
6.96298	4398	6.96298	7407	6.96298	9172	6.96298	11475	6.96298	14377	6.96298	16508	6.96298	19187	6.96298	21792
6.97611	4293	6.97611	7257	6.97611	9257	6.97611	11364	6.97611	14377	6.97611	16521	6.97611	18950	6.97611	21660
6.98924	4347	6.98924	7286	6.98924	9137	6.98924	11418	6.98924	14351	6.98924	16560	6.98924	19017	6.98924	21651
7.00237	4260	7.00237	7282	7.00237	9218	7.00237	11574	7.00237	14275	7.00237	16503	7.00237	19085	7.00237	21647
7.0155	4380	7.0155	7309	7.0155	9100	7.0155	11388	7.0155	14229	7.0155	16489	7.0155	19016	7.0155	21730
7.02863	4312	7.02863	7227	7.02863	9239	7.02863	11448	7.02863	14330	7.02863	16529	7.02863	19064	7.02863	21817
7.04176	4459	7.04176	7321	7.04176	9337	7.04176	11504	7.04176	14222	7.04176	16372	7.04176	19102	7.04176	21753
7.05489	4333	7.05489	7208	7.05489	9120	7.05489	11523	7.05489	14245	7.05489	16515	7.05489	19070	7.05489	21777
7.06802	4386	7.06802	7179	7.06802	9236	7.06802	11428	7.06802	14296	7.06802	16477	7.06802	19117	7.06802	21694
7.08115	4377	7.08115	7232	7.08115	9211	7.08115	11490	7.08115	14244	7.08115	16524	7.08115	19007	7.08115	21759
7.09428	4331	7.09428	7269	7.09428	9126	7.09428	11368	7.09428	14281	7.09428	16518	7.09428	19097	7.09428	21786
7.10741	4369	7.10741	7158	7.10741	9131	7.10741	11361	7.10741	14396	7.10741	16588	7.10741	19092	7.10741	21767
7.12054	4294	7.12054	7132	7.12054	9357	7.12054	11415	7.12054	14295	7.12054	16488	7.12054	19054	7.12054	21706
7.13367	4364	7.13367	7078	7.13367	9352	7.13367	11594	7.13367	14164	7.13367	16439	7.13367	18986	7.13367	21710
7.1468	4387	7.1468	7229	7.1468	9214	7.1468	11454	7.1468	14279	7.1468	16475	7.1468	19142	7.1468	21770
7.15993	4390	7.15993	7287	7.15993	9208	7.15993	11448	7.15993	14247	7.15993	16597	7.15993	19051	7.15993	21669
7.17306	4361	7.17306	7254	7.17306	9137	7.17306	11506	7.17306	14239	7.17306	16494	7.17306	19078	7.17306	21780
7.18619	4331	7.18619	7175	7.18619	9259	7.18619	11597	7.18619	14349	7.18619	16506	7.18619	19000	7.18619	21784
7.19932	4361	7.19932	7343	7.19932	9358	7.19932	11556	7.19932	14287	7.19932	16511	7.19932	19074	7.19932	21668
7.21245	4303	7.21245	7281	7.21245	9211	7.21245	11451	7.21245	14284	7.21245	16559	7.21245	19058	7.21245	21685
7.22558	4328	7.22558	7252	7.22558	9268	7.22558	11491	7.22558	14288	7.22558	16536	7.22558	19120	7.22558	21692
7.23871	4343	7.23871	7218	7.23871	9159	7.23871	11625	7.23871	14156	7.23871	16555	7.23871	19114	7.23871	21834
7.25184	4308	7.25184	7177	7.25184	9301	7.25184	11332	7.25184	14276	7.25184	16557	7.25184	19114	7.25184	21657
7.26497	4360	7.26497	7188	7.26497	9229	7.26497	11461	7.26497	14334	7.26497	16454	7.26497	19118	7.26497	21678
7.2781	4291	7.2781	7275	7.2781	9282	7.2781	11448	7.2781	14333	7.2781	16462	7.2781	19088	7.2781	21766
7.29123	4340	7.29123	7081	7.29123	9209	7.29123	11551	7.29123	14272	7.29123	16465	7.29123	19044	7.29123	21670
7.30436	4448	7.30436	7175	7.30436	9162	7.30436	11593	7.30436	14288	7.30436	16455	7.30436	19088	7.30436	21691
7.31749	4314	7.31749	7070	7.31749	9228	7.31749	11508	7.31749	14189	7.31749	16536	7.31749	19132	7.31749	21671
7.33063	4283	7.33063	7178	7.33063	9130	7.33063	11454	7.33063	14295	7.33063	16582	7.33063	19017	7.33063	21767
7.34376	4293	7.34376	7163	7.34376	9221	7.34376	11488	7.34376	14327	7.34376	16588	7.34376	19094	7.34376	21783
7.35689	4303	7.35689	7171	7.35689	9175	7.35689	11438	7.35689	14286	7.35689	16656	7.35689	19035	7.35689	21807
7.37002	4460	7.37002	7071	7.37002	9211	7.37002	11460	7.37002	14356	7.37002	16520	7.37002	19097	7.37002	21710
7.38315	4245	7.38315	7222	7.38315	9199	7.38315	11525	7.38315	14316	7.38315	16468	7.38315	18999	7.38315	21781
7.39628	4288	7.39628	7259	7.39628	9180	7.39628	11466	7.39628	14263	7.39628	16557	7.39628	19192	7.39628	21781
7.40941	4382	7.40941	7110	7.40941	9131	7.40941	11423	7.40941	14313	7.40941	16487	7.40941	19109	7.40941	21755
7.42254	4259	7.42254	7153	7.42254	9145	7.42254	11536	7.42254	14252	7.42254	16434	7.42254	19009	7.42254	21725
7.43567	4281	7.43567	7166	7.43567	9164	7.43567	11422	7.43567	14256	7.43567	16558	7.43567	19142	7.43567	21702
7.4488	4282	7.4488	7254	7.4488	9189	7.4488	11499	7.4488	14347	7.4488	16546	7.4488	19057	7.4488	21813
7.46193	4237	7.46193	7146	7.46193	9219	7.46193	11644	7.46193	14311	7.46193	16397	7.46193	19079	7.46193	21701
7.47506	4230	7.47506	7077	7.47506	9261	7.47506	11516	7.47506	14178	7.47506	16501	7.47506	19114	7.47506	21749
7.48819	4338	7.48819	7155	7.48819	9252	7.48819	11487	7.48819	14188	7.48819	16456	7.48819	19100	7.48819	21730
7.50132	4280	7.50132	7153	7.50132	9186	7.50132	11474	7.50132	14188	7.50132	16406	7.50132	19067	7.50132	21702
7.51445	4287	7.51445	7228	7.51445	9151	7.51445	11511	7.51445	14218	7.51445	16590	7.51445	19113	7.51445	21780
7.52758	4403	7.52758	7223	7.52758	9214	7.52758	11486	7.52758	14320	7.52758	16519	7.52758	19094	7.52758	21682
7.54071	4263	7.54071	7113	7.54071	9312	7.54071	11391	7.54071	14263	7.54071	16412	7.54071	19116	7.54071	21655
7.55384	4279	7.55384	7185	7.55384	9185	7.55384	11561	7.55384	14377	7.55384	16523	7.55384	19071	7.55384	21771
7.56697	4267	7.56697	7169	7.56697	9237	7.56697	11464	7.56697	14288	7.56697	16505	7.56697	19106	7.56697	21701
7.5801	4297	7.5801	7175	7.5801	9199	7.5801	11488	7.5801	14238	7.5801	16532	7.5801	19014	7.5801	21683
7.59323	4298	7.59323	7182	7.59323	9218	7.59323	11486	7.59323	14275	7.59323	16381	7.59323	19081	7.59323	21699
7.60636	4392	7.60636	7223	7.60636	9226	7.60636	11528	7.60636	14141	7.60636	16593	7.60636	19048	7.60636	21676
7.61949	4318	7.61949	7203	7.61949	9163	7.61949	11595	7.61949	14377	7.61949	16493	7.61949	19155	7.61949	21744
7.63262	4249	7.63262	7152	7.63262	9193	7.63262	11406	7.63262	14251	7.63262	16576	7.63262	18978	7.63262	21647
7.64575	4154	7.64575	7085	7.64575	9145	7.64575	11461	7.64575	14271	7.64575	16483	7.64575	19106	7.64575	21719
7.65888	4373	7.65888	7097	7.65888	9181	7.65888	11512	7.65888	14287	7.65888	16535	7.65888	19053	7.65888	21712
7.67201	4274	7.67201	7235	7.67201	9205	7.67201	11436	7.67201	14216	7.67201	16474	7.67201	18997	7.67201	21652
7.68514	4319	7.68514	7187	7.68514	9245	7.68514	11498	7.68514	14314	7.68514	16539	7.68514	19100	7.68514	21658
7.69827	4271	7.69827	7251	7.69827	9102	7.69827	11474	7.69827	14274	7.69827	16522	7.69827	19037	7.69827	21722
7.7114	4231	7.7114	7229	7.7114	9161	7.7114	11408	7.7114	14218	7.7114	16474	7.7114	19064	7.7114	21722
7.72453	4199	7.72453	7159	7.72453	9221	7.72453	11387	7.72453	14367	7.72453	16514	7.72453	19094	7.72453	21678
7.73766	4311	7.73766	7120	7.73766	9174	7.73766	11496	7.73766	14276	7.73766	16550	7.73766	19013	7.73766	21729
7.75079	4224	7.75079	7098	7.75079	9137	7.75079	11473	7.75079	14207	7.75079	16406	7.75079	19230	7.75079	21649
7.76392	4250	7.76392	7103	7.76392	9236	7.76392	11458	7.76392	14314	7.76392	16498	7.76392	19141	7.76392	21689
7.77705	4212	7.77705	7289	7.77705	9111	7.77705	11464	7.77705	14291	7.77705	16504	7.77705	19070	7.77705	21709
7.79019	4267	7.79019	7130	7.79019	9019	7.79019	11554	7.79019	14245	7.79019	16434	7.79019	19031	7.79019	21683
7.80332	4206	7.80332	7189	7.80332	9137	7.80332	11609	7.80332	14277	7.80332	16529	7.80332	19041	7.80332	21665
7.81645	4296	7.81645	7179	7.81645	9187	7.81645	11421	7.81645	14406	7.81645	16530	7.81645	19018	7.81645	21671
7.82958	4215	7.82958	7175	7.82958	9241	7.82958	11446	7.82958	14311	7.82958	16539	7.82958	19141	7.82958	21689
7.84271	4190	7.84271	7049	7.84271	9131	7.84271	11532	7.84271	14200	7.84271	16425	7.84271	18991	7.84271	21774
7.85584	4170	7.85584	7231	7.85584	9238	7.85584	11497	7.85584	14215	7.85584	16463	7.85584	19067	7.85584	21741
7.86897	4214	7.86897	7248	7.86897	9140	7.86897	11428	7.86897	14228	7.86897	16570	7.86897	19129	7.86897	21782
7.8821	4273	7.8821	7179	7.8821	9173	7.8821	11470	7.8821	14235	7.8821	16497	7.8821	19164	7.8821	21674
7.89523	4120	7.89523	7116	7.89523	9165	7.89523	11580	7.89523	14336	7.89523	16478	7.89523	19024	7.89523	21788
7.90836	4324	7.90836	7141	7.90836	9283	7.90836	11490	7.90836	14214	7.90836	16500	7.90836	19046	7.90836	21647
7.92149	4291	7.92149	7159	7.92149	9193	7.92149	11516	7.92149	14233	7.92149	16518	7.92149	19044	7.92149	21692
7.93462	4289	7.93462	7247	7.93462	9231	7.93462	11458	7.93462	14300	7.93462	16498	7.93462	19094	7.93462	21628
7.94775	4239	7.94775	7165	7.94775	9301	7.94775	11516	7.94775	14170	7.94775	16428	7.94775	19160	7.94775	21699
7.96088	4257	7.96088	7071	7.96088	9165	7.96088	11409	7.96088	14190	7.96088	16517	7.96088	19186	7.96088	21731
7.97401	4036	7.97401	7150	7.97401	9245	7.97401	11395	7.97401	14296	7.97401	16570	7.97401	19219	7.97401	21763
7.98714	4161	7.98714	7053	7.98714	9152	7.98714	11447	7.98714	14220	7.98714	16514	7.98714	19163	7.98714	21634
8.00027	4200	8.00027	7135	8.00027	9103	8.00027	11362	8.00027	14328	8.00027	16497	8.00027	18987	8.00027	21759
8.0134	4189	8.0134	7011	8.0134	9192	8.0134	11475	8.0134	14244	8.0134	16491	8.0134	19191	8.0134	21619
8.02653	4174	8.02653	7189	8.02653	9199	8.02653	11406	8.02653	14274	8.02653	16432	8.02653	19192	8.02653	21683
8.03966	4261	8.03966	7204	8.03966	9188	8.03966	11419	8.03966	14285	8.03966	16519	8.03966	19041	8.03966	21653
8.05279	4125	8.05279	7174	8.05279	9220	8.05279	11517	8.05279	14257	8.05279	16538	8.05279	19065	8.05279	21747
8.06592	4162	8.06592	7102	8.06592	9175	8.06592	11495	8.06592	14304	8.06592	16503	8.06592	19041	8.06592	21685
8.07905	4244	8.07905	7117	8.07905	9143	8.07905	11474	8.07905	14266	8.07905	16498	8.07905	19039	8.07905	21672
8.09218	4291	8.09218	7181	8.09218	9124	8.09218	11476	8.09218	14206	8.09218	16461	8.09218	19134	8.09218	21656
8.10531	4151	8.10531	7187	8.10531	9186	8.10531	11581	8.10531	14233	8.10531	16481	8.10531	19036	8.10531	21726
8.11844	4234	8.11844	7094	8.11844	9128	8.11844	11466	8.11844	14321	8.11844	16453	8.11844	19025	8.11844	21670
8.13157	4162	8.13157	7164	8.13157	9288	8.13157	11451	8.13157	14206	8.13157	16407	8.13157	19130	8.13157	21811
8.1447	4218	8.1447	7106	8.1447	9177	8.1447	11418	8.1447	14228	8.1447	16473	8.1447	19037	8.1447	21670
8.15783	4282	8.15783	7143	8.15783	9258	8.15783	11488	8.15783	14282	8.15783	16459	8.15783	19106	8.15783	21691
8.17096	4289	8.17096	7187	8.17096	9222	8.17096	11466	8.17096	14173	8.17096	16442	8.17096	19033	8.17096	21675
8.18409	4219	8.18409	7275	8.18409	9216	8.18409	11414	8.18409	14309	8.18409	16499	8.18409	19023	8.18409	21621
8.19722	4229	8.19722	7146	8.19722	9206	8.19722	11447	8.19722	14184	8.19722	16459	8.19722	19117	8.19722	21745
8.21035	4204	8.21035	7233	8.21035	9273	8.21035	11398	8.21035	14292	8.21035	16477	8.21035	19151	8.21035	21705
8.22348	4266	8.22348	7097	8.22348	9088	8.22348	11469	8.22348	14335	8.22348	16463	8.22348	19121	8.22348	21863
8.23661	4218	8.23661	7071	8.23661	9177	8.23661	11405	8.23661	14260	8.23661	16504	8.23661	19013	8.23661	21721
8.24974	4296	8.24974	7139	8.24974	9267	8.24974	11504	8.24974	14257	8.24974	16455	8.24974	19108	8.24974	21689
8.26288	4358	8.26288	7078	8.26288	9103	8.26288	11511	8.26288	14293	8.26288	16578	8.26288	19031	8.26288	21677
8.27601	4317	8.27601	7186	8.27601	9152	8.27601	11484	8.27601	14291	8.27601	16492	8.27601	18981	8.27601	21669
8.28914	4293	8.28914	7179	8.28914	9240	8.28914	11460	8.28914	14229	8.28914	16410	8.28914	19119	8.28914	21687
8.30227	4181	8.30227	7259	8.30227	9141	8.30227	11351	8.30227	14301	8.30227	16542	8.30227	19113	8.30227	21821
8.3154	4191	8.3154	7102	8.3154	9170	8.3154	11406	8.3154	14305	8.3154	16525	8.3154	19144	8.3154	21723
8.32853	4212	8.32853	7087	8.32853	9157	8.32853	11445	8.32853	14196	8.32853	16449	8.32853	19129	8.32853	21702
8.34166	4302	8.34166	7076	8.34166	9139	8.34166	11480	8.34166	14233	8.34166	16604	8.34166	19087	8.34166	21645
8.35479	4196	8.35479	7018	8.35479	9096	8.35479	11493	8.35479	14244	8.35479	16485	8.35479	19159	8.35479	21729
8.36792	4129	8.36792	7057	8.36792	9293	8.36792	11405	8.36792	14192	8.36792	16555	8.36792	19011	8.36792	21684
8.38105	4223	8.38105	7089	8.38105	9137	8.38105	11473	8.38105	14411	8.38105	16399	8.38105	19112	8.38105	21658
8.39418	4224	8.39418	7152	8.39418	9017	8.39418	11449	8.39418	14260	8.39418	16544	8.39418	19185	8.39418	21658
8.40731	4119	8.40731	7078	8.40731	9161	8.40731	11371	8.40731	14357	8.40731	16569	8.40731	18995	8.40731	21653
8.42044	4176	8.42044	7041	8.42044	9195	8.42044	11372	8.42044	14235	8.42044	16475	8.42044	19082	8.42044	21632
8.43357	4250	8.43357	7132	8.43357	9226	8.43357	11508	8.43357	14324	8.43357	16477	8.43357	19193	8.43357	21651
8.4467	4104	8.4467	7143	8.4467	9173	8.4467	11481	8.4467	14259	8.4467	16455	8.4467	19111	8.4467	21747
8.45983	4102	8.45983	7179	8.45983	9096	8.45983	11421	8.45983	14282	8.45983	16660	8.45983	19099	8.45983	21726
8.47296	4223	8.47296	7126	8.47296	9118	8.47296	11558	8.47296	14290	8.47296	16552	8.47296	19084	8.47296	21709
8.48609	4135	8.48609	7197	8.48609	9164	8.48609	11512	8.48609	14329	8.48609	16516	8.48609	19045	8.48609	21738
8.49922	4261	8.49922	7124	8.49922	9224	8.49922	11397	8.49922	14273	8.49922	16486	8.49922	19022	8.49922	21627
8.51235	4107	8.51235	7170	8.51235	9172	8.51235	11492	8.51235	14207	8.51235	16533	8.51235	19107	8.51235	21683
8.52548	4257	8.52548	7093	8.52548	9247	8.52548	11502	8.52548	14360	8.52548	16441	8.52548	18973	8.52548	21759
8.53861	4275	8.53861	7096	8.53861	9066	8.53861	11436	8.53861	14162	8.53861	16465	8.53861	19109	8.53861	21764
8.55174	4114	8.55174	7241	8.55174	9194	8.55174	11500	8.55174	14265	8.55174	16409	8.55174	19063	8.55174	21737
8.56487	4201	8.56487	7046	8.56487	9168	8.56487	11476	8.56487	14330	8.56487	16546	8.56487	19085	8.56487	21812
8.578	4274	8.578	7108	8.578	9189	8.578	11479	8.578	14193	8.578	16564	8.578	19098	8.578	21694
8.59113	4186	8.59113	7187	8.59113	9289	8.59113	11452	8.59113	14175	8.59113	16477	8.59113	19124	8.59113	21742
8.60426	4240	8.60426	7047	8.60426	9223	8.60426	11436	8.60426	14275	8.60426	16516	8.60426	19138	8.60426	21637
8.61739	4190	8.61739	7035	8.61739	9210	8.61739	11467	8.61739	14276	8.61739	16544	8.61739	19112	8.61739	21765
8.63052	4287	8.63052	7079	8.63052	9031	8.63052	11479	8.63052	14392	8.63052	16552	8.63052	18972	8.63052	21747
8.64365	4153	8.64365	7078	8.64365	9099	8.64365	11410	8.64365	14186	8.64365	16493	8.64365	19001	8.64365	21689
8.65678	4251	8.65678	7251	8.65678	9193	8.65678	11379	8.65678	14332	8.65678	16467	8.65678	19129	8.65678	21671
8.66991	4205	8.66991	7125	8.66991	9180	8.66991	11441	8.66991	14250	8.66991	16482	8.66991	19096	8.66991	21667
8.68304	4162	8.68304	7171	8.68304	9231	8.68304	11450	8.68304	14347	8.68304	16477	8.68304	19062	8.68304	21651
8.69617	4110	8.69617	7056	8.69617	9191	8.69617	11482	8.69617	14269	8.69617	16529	8.69617	19024	8.69617	21619
8.7093	4221	8.7093	7120	8.7093	9145	8.7093	11428	8.7093	14279	8.7093	16565	8.7093	19075	8.7093	21809
8.72244	4244	8.72244	7169	8.72244	9176	8.72244	11473	8.72244	14270	8.72244	16472	8.72244	19105	8.72244	21696
8.73557	4132	8.73557	7236	8.73557	9122	8.73557	11443	8.73557	14286	8.73557	16502	8.73557	19108	8.73557	21752
8.7487	4140	8.7487	7062	8.7487	9102	8.7487	11495	8.7487	14152	8.7487	16494	8.7487	19119	8.7487	21723
8.76183	4072	8.76183	7092	8.76183	9135	8.76183	11464	8.76183	14229	8.76183	16544	8.76183	19016	8.76183	21662
8.77496	4079	8.77496	7192	8.77496	9140	8.77496	11420	8.77496	14239	8.77496	16532	8.77496	19112	8.77496	21776
8.78809	4261	8.78809	7139	8.78809	9178	8.78809	11378	8.78809	14181	8.78809	16400	8.78809	19161	8.78809	21702
8.80122	4188	8.80122	7161	8.80122	9109	8.80122	11408	8.80122	14158	8.80122	16466	8.80122	19108	8.80122	21717
8.81435	4239	8.81435	7067	8.81435	9177	8.81435	11400	8.81435	14239	8.81435	16534	8.81435	19033	8.81435	21705
8.82748	4217	8.82748	7064	8.82748	9193	8.82748	11414	8.82748	14340	8.82748	16462	8.82748	19107	8.82748	21759
8.84061	4163	8.84061	7115	8.84061	9185	8.84061	11386	8.84061	14283	8.84061	16459	8.84061	18989	8.84061	21662
8.85374	4307	8.85374	7097	8.85374	9222	8.85374	11508	8.85374	14340	8.85374	16481	8.85374	19115	8.85374	21664
8.86687	4155	8.86687	7121	8.86687	9079	8.86687	11317	8.86687	14228	8.86687	16504	8.86687	19011	8.86687	21718
8.88	4124	8.88	7041	8.88	9156	8.88	11427	8.88	14172	8.88	16467	8.88	19109	8.88	21695
8.89313	4156	8.89313	7063	8.89313	9242	8.89313	11480	8.89313	14178	8.89313	16628	8.89313	19103	8.89313	21690
8.90626	4157	8.90626	7105	8.90626	9067	8.90626	11476	8.90626	14238	8.90626	16516	8.90626	19081	8.90626	21684
8.91939	4278	8.91939	7016	8.91939	9131	8.91939	11441	8.91939	14274	8.91939	16472	8.91939	19188	8.91939	21756
8.93252	4216	8.93252	6952	8.93252	9119	8.93252	11420	8.93252	14291	8.93252	16407	8.93252	19100	8.93252	21701
8.94565	4193	8.94565	7132	8.94565	9126	8.94565	11439	8.94565	14268	8.94565	16526	8.94565	19087	8.94565	21711
8.95878	4222	8.95878	7069	8.95878	9127	8.95878	11490	8.95878	14336	8.95878	16527	8.95878	19132	8.95878	21660
8.97191	4236	8.97191	7050	8.97191	9110	8.97191	11472	8.97191	14286	8.97191	16502	8.97191	19124	8.97191	21758
8.98504	4213	8.98504	7055	8.98504	9174	8.98504	11423	8.98504	14267	8.98504	16416	8.98504	19159	8.98504	21748
8.99817	4072	8.99817	7037	8.99817	9208	8.99817	11493	8.99817	14324	8.99817	16532	8.99817	19038	8.99817	21656
9.0113	4053	9.0113	7087	9.0113	9099	9.0113	11539	9.0113	14251	9.0113	16473	9.0113	19053	9.0113	21764
9.02443	4137	9.02443	7095	9.02443	9108	9.02443	11448	9.02443	14333	9.02443	16532	9.02443	19123	9.02443	21725
9.03756	4216	9.03756	7115	9.03756	9102	9.03756	11412	9.03756	14168	9.03756	16456	9.03756	19077	9.03756	21681
9.05069	4271	9.05069	7033	9.05069	9135	9.05069	11485	9.05069	14312	9.05069	16455	9.05069	19110	9.05069	21738
9.06382	4024	9.06382	7051	9.06382	9146	9.06382	11500	9.06382	14285	9.06382	16571	9.06382	19046	9.06382	21633
9.07695	4366	9.07695	7104	9.07695	9144	9.07695	11525	9.07695	14205	9.07695	16557	9.07695	19073	9.07695	21823
9.09008	4179	9.09008	7029	9.09008	9091	9.09008	11558	9.09008	14201	9.09008	16432	9.09008	19120	9.09008	21776
9.10321	4151	9.10321	6970	9.10321	9054	9.10321	11500	9.10321	14240	9.10321	16494	9.10321	19139	9.10321	21693
9.11634	4160	9.11634	7142	9.11634	9172	9.11634	11470	9.11634	14198	9.11634	16445	9.11634	19115	9.11634	21645
9.12947	4161	9.12947	7037	9.12947	9136	9.12947	11452	9.12947	14329	9.12947	16434	9.12947	19176	9.12947	21812
9.1426	4210	9.1426	7223	9.1426	9162	9.1426	11512	9.1426	14238	9.1426	16480	9.1426	19130	9.1426	21688
9.15573	4205	9.15573	7038	9.15573	9051	9.15573	11507	9.15573	14239	9.15573	16480	9.15573	19067	9.15573	21581
9.16886	4205	9.16886	7056	9.16886	9141	9.16886	11441	9.16886	14266	9.16886	16396	9.16886	19126	9.16886	21698
9.182	4245	9.182	7068	9.182	9181	9.182	11516	9.182	14345	9.182	16567	9.182	19079	9.182	21683
9.19513	4231	9.19513	7112	9.19513	9122	9.19513	11437	9.19513	14301	9.19513	16444	9.19513	19079	9.19513	21636
9.20826	4200	9.20826	7048	9.20826	9062	9.20826	11457	9.20826	14297	9.20826	16482	9.20826	19051	9.20826	21727
9.22139	4183	9.22139	6977	9.22139	9218	9.22139	11446	9.22139	14154	9.22139	16510	9.22139	19041	9.22139	21625
9.23452	4271	9.23452	7181	9.23452	9113	9.23452	11524	9.23452	14216	9.23452	16436	9.23452	19085	9.23452	21669
9.24765	4193	9.24765	7013	9.24765	9120	9.24765	11462	9.24765	14278	9.24765	16564	9.24765	19138	9.24765	21663
9.26078	4188	9.26078	7155	9.26078	9099	9.26078	11587	9.26078	14149	9.26078	16523	9.26078	19075	9.26078	21704
9.27391	4069	9.27391	7137	9.27391	9209	9.27391	11460	9.27391	14317	9.27391	16492	9.27391	19040	9.27391	21656
9.28704	4210	9.28704	7153	9.28704	9212	9.28704	11503	9.28704	14232	9.28704	16486	9.28704	19105	9.28704	21747
9.30017	4151	9.30017	7020	9.30017	9141	9.30017	11378	9.30017	14278	9.30017	16495	9.30017	19080	9.30017	21643
9.3133	4189	9.3133	7026	9.3133	9130	9.3133	11434	9.3133	14192	9.3133	16481	9.3133	19111	9.3133	21727
9.32643	4108	9.32643	7156	9.32643	9243	9.32643	11445	9.32643	14278	9.32643	16540	9.32643	19101	9.32643	21709
9.33956	4122	9.33956	7031	9.33956	9054	9.33956	11489	9.33956	14211	9.33956	16578	9.33956	19174	9.33956	21683
9.35269	4085	9.35269	7044	9.35269	9172	9.35269	11372	9.35269	14269	9.35269	16516	9.35269	19140	9.35269	21666
9.36582	4194	9.36582	7085	9.36582	9133	9.36582	11470	9.36582	14236	9.36582	16496	9.36582	19019	9.36582	21730
9.37895	4163	9.37895	6981	9.37895	9133	9.37895	11460	9.37895	14250	9.37895	16511	9.37895	18986	9.37895	21739
9.39208	4233	9.39208	7061	9.39208	9134	9.39208	11520	9.39208	14240	9.39208	16586	9.39208	19168	9.39208	21780
9.40521	4178	9.40521	6990	9.40521	9135	9.40521	11464	9.40521	14324	9.40521	16540	9.40521	19133	9.40521	21736
9.41834	4082	9.41834	7089	9.41834	9151	9.41834	11435	9.41834	14271	9.41834	16591	9.41834	19023	9.41834	21735
9.43147	4185	9.43147	7077	9.43147	9107	9.43147	11500	9.43147	14274	9.43147	16536	9.43147	19193	9.43147	21681
9.4446	4150	9.4446	7102	9.4446	9209	9.4446	11480	9.4446	14156	9.4446	16513	9.4446	19140	9.4446	21794
9.45773	4183	9.45773	7008	9.45773	9077	9.45773	11543	9.45773	14311	9.45773	16548	9.45773	19010	9.45773	21676
9.47086	4085	9.47086	7034	9.47086	9283	9.47086	11426	9.47086	14276	9.47086	16578	9.47086	19176	9.47086	21773
9.48399	4115	9.48399	7036	9.48399	9233	9.48399	11538	9.48399	14112	9.48399	16469	9.48399	19042	9.48399	21756
9.49712	4119	9.49712	7013	9.49712	9197	9.49712	11485	9.49712	14283	9.49712	16485	9.49712	19093	9.49712	21627
9.51025	4137	9.51025	7081	9.51025	9088	9.51025	11499	9.51025	14260	9.51025	16578	9.51025	19003	9.51025	21683
9.52338	4136	9.52338	7129	9.52338	9096	9.52338	11527	9.52338	14257	9.52338	16561	9.52338	19085	9.52338	21698
9.53651	4192	9.53651	6963	9.53651	9103	9.53651	11473	9.53651	14287	9.53651	16423	9.53651	19087	9.53651	21726
9.54964	4221	9.54964	7068	9.54964	9214	9.54964	11491	9.54964	14371	9.54964	16481	9.54964	19096	9.54964	21648
9.56277	4188	9.56277	6935	9.56277	9300	9.56277	11514	9.56277	14249	9.56277	16538	9.56277	19116	9.56277	21747
9.5759	4249	9.5759	7025	9.5759	9072	9.5759	11495	9.5759	14185	9.5759	16550	9.5759	19154	9.5759	21743
9.58903	4211	9.58903	7047	9.58903	9125	9.58903	11461	9.58903	14100	9.58903	16458	9.58903	19103	9.58903	21729
9.60216	4186	9.60216	7076	9.60216	9099	9.60216	11566	9.60216	14099	9.60216	16564	9.60216	19171	9.60216	21630
9.61529	4235	9.61529	7159	9.61529	9166	9.61529	11558	9.61529	14276	9.61529	16582	9.61529	19116	9.61529	21627
9.62842	4241	9.62842	7044	9.62842	9049	9.62842	11462	9.62842	14224	9.62842	16489	9.62842	19153	9.62842	21700
9.64155	4246	9.64155	7063	9.64155	9088	9.64155	11435	9.64155	14252	9.64155	16472	9.64155	19203	9.64155	21528
9.65469	4142	9.65469	7122	9.65469	9093	9.65469	11520	9.65469	14299	9.65469	16566	9.65469	19101	9.65469	21700
9.66782	4164	9.66782	7092	9.66782	9017	9.66782	11483	9.66782	14203	9.66782	16594	9.66782	19152	9.66782	21697
9.68095	4147	9.68095	6921	9.68095	9070	9.68095	11463	9.68095	14274	9.68095	16413	9.68095	19143	9.68095	21709
9.69408	4111	9.69408	6990	9.69408	9139	9.69408	11499	9.69408	14102	9.69408	16620	9.69408	19058	9.69408	21676
9.70721	4065	9.70721	7041	9.70721	9177	9.70721	11500	9.70721	14292	9.70721	16558	9.70721	19139	9.70721	21636
9.72034	4121	9.72034	7056	9.72034	9294	9.72034	11480	9.72034	14339	9.72034	16436	9.72034	19157	9.72034	21670
9.73347	4235	9.73347	7048	9.73347	9149	9.73347	11462	9.73347	14170	9.73347	16478	9.73347	19004	9.73347	21728
9.7466	4282	9.7466	7062	9.7466	9143	9.7466	11393	9.7466	14282	9.7466	16522	9.7466	19131	9.7466	21709
9.75973	4232	9.75973	6940	9.75973	9171	9.75973	11440	9.75973	14165	9.75973	16485	9.75973	19044	9.75973	21632
9.77286	4037	9.77286	7069	9.77286	9063	9.77286	11537	9.77286	14318	9.77286	16436	9.77286	19150	9.77286	21700
9.78599	4106	9.78599	6982	9.78599	9200	9.78599	11482	9.78599	14349	9.78599	16551	9.78599	19059	9.78599	21706
9.79912	4074	9.79912	6982	9.79912	9249	9.79912	11447	9.79912	14313	9.79912	16550	9.79912	19243	9.79912	21697
9.81225	4222	9.81225	6968	9.81225	9271	9.81225	11482	9.81225	14247	9.81225	16579	9.81225	19082	9.81225	21731
9.82538	4228	9.82538	7127	9.82538	9181	9.82538	11507	9.82538	14162	9.82538	16405	9.82538	19143	9.82538	21738
9.83851	4072	9.83851	6942	9.83851	9166	9.83851	11478	9.83851	14182	9.83851	16467	9.83851	19146	9.83851	21777
9.85164	4142	9.85164	6936	9.85164	9197	9.85164	11484	9.85164	14200	9.85164	16513	9.85164	19167	9.85164	21715
9.86477	4210	9.86477	7073	9.86477	9145	9.86477	11456	9.86477	14128	9.86477	16513	9.86477	19085	9.86477	21660
9.8779	4149	9.8779	6983	9.8779	9041	9.8779	11425	9.8779	14268	9.8779	16503	9.8779	19136	9.8779	21686
9.89103	4047	9.89103	6983	9.89103	9048	9.89103	11406	9.89103	14258	9.89103	16514	9.89103	19068	9.89103	21678
9.90416	4074	9.90416	7033	9.90416	9291	9.90416	11445	9.90416	14300	9.90416	16542	9.90416	19107	9.90416	21663
9.91729	4138	9.91729	7144	9.91729	9227	9.91729	11447	9.91729	14132	9.91729	16469	9.91729	19131	9.91729	21647
9.93042	4155	9.93042	6999	9.93042	9241	9.93042	11370	9.93042	14180	9.93042	16511	9.93042	19088	9.93042	21699
9.94355	4147	9.94355	7014	9.94355	9177	9.94355	11485	9.94355	14251	9.94355	16461	9.94355	19036	9.94355	21766
9.95668	4076	9.95668	7002	9.95668	9178	9.95668	11462	9.95668	14156	9.95668	16497	9.95668	19074	9.95668	21654
9.96981	4174	9.96981	7154	9.96981	9205	9.96981	11415	9.96981	14249	9.96981	16571	9.96981	19140	9.96981	21676
9.98294	4094	9.98294	7045	9.98294	9156	9.98294	11438	9.98294	14259	9.98294	16430	9.98294	19159	9.98294	21618
9.99607	4136	9.99607	7035	9.99607	9091	9.99607	11495	9.99607	14231	9.99607	16540	9.99607	19246	9.99607	21622
10.0092	4119	10.0092	6927	10.0092	9063	10.0092	11335	10.0092	14201	10.0092	16505	10.0092	19064	10.0092	21752
10.0223	4172	10.0223	7051	10.0223	9120	10.0223	11430	10.0223	14235	10.0223	16537	10.0223	19030	10.0223	21651
10.0355	4138	10.0355	7028	10.0355	9086	10.0355	11501	10.0355	14347	10.0355	16476	10.0355	19092	10.0355	21715
10.0486	4149	10.0486	7052	10.0486	9105	10.0486	11461	10.0486	14235	10.0486	16543	10.0486	19112	10.0486	21619
10.0617	4127	10.0617	7058	10.0617	9206	10.0617	11585	10.0617	14182	10.0617	16490	10.0617	19065	10.0617	21689
10.0748	4144	10.0748	6997	10.0748	9040	10.0748	11498	10.0748	14284	10.0748	16660	10.0748	19001	10.0748	21628
10.088	4097	10.088	7057	10.088	9034	10.088	11434	10.088	14255	10.088	16400	10.088	19077	10.088	21631
10.1011	4142	10.1011	7044	10.1011	9090	10.1011	11412	10.1011	14354	10.1011	16566	10.1011	19103	10.1011	21689
10.1143	4168	10.1143	7017	10.1143	9096	10.1143	11519	10.1143	14206	10.1143	16529	10.1143	19091	10.1143	21671
10.1274	4145	10.1274	7000	10.1274	9142	10.1274	11567	10.1274	14318	10.1274	16531	10.1274	19115	10.1274	21581
10.1405	4051	10.1405	7050	10.1405	9112	10.1405	11434	10.1405	14210	10.1405	16541	10.1405	19017	10.1405	21692
10.1536	4208	10.1536	7142	10.1536	9148	10.1536	11550	10.1536	14215	10.1536	16440	10.1536	19169	10.1536	21781
10.1668	4234	10.1668	6978	10.1668	9173	10.1668	11486	10.1668	14206	10.1668	16392	10.1668	19013	10.1668	21672
10.1799	4150	10.1799	6941	10.1799	9143	10.1799	11471	10.1799	14291	10.1799	16462	10.1799	19017	10.1799	21765
10.193	4042	10.193	6945	10.193	9162	10.193	11476	10.193	14252	10.193	16545	10.193	19165	10.193	21703
10.2062	4213	10.2062	7102	10.2062	9069	10.2062	11457	10.2062	14233	10.2062	16606	10.2062	19198	10.2062	21690
10.2193	4101	10.2193	7020	10.2193	9135	10.2193	11529	10.2193	14087	10.2193	16523	10.2193	19163	10.2193	21731
10.2324	4084	10.2324	7023	10.2324	9120	10.2324	11526	10.2324	14243	10.2324	16465	10.2324	19095	10.2324	21681
10.2455	4105	10.2455	7065	10.2455	9107	10.2455	11333	10.2455	14169	10.2455	16555	10.2455	19167	10.2455	21624
10.2587	4216	10.2587	7022	10.2587	8997	10.2587	11513	10.2587	14253	10.2587	16507	10.2587	19177	10.2587	21715
10.2718	4205	10.2718	7076	10.2718	9096	10.2718	11472	10.2718	14312	10.2718	16409	10.2718	19092	10.2718	21719
10.2849	4168	10.2849	7083	10.2849	9199	10.2849	11410	10.2849	14170	10.2849	16490	10.2849	19188	10.2849	21822
10.2981	4165	10.2981	7058	10.2981	9151	10.2981	11430	10.2981	14095	10.2981	16517	10.2981	19083	10.2981	21677
10.3112	4130	10.3112	7040	10.3112	9185	10.3112	11494	10.3112	14172	10.3112	16426	10.3112	19168	10.3112	21686
10.3243	4254	10.3243	7067	10.3243	9197	10.3243	11517	10.3243	14153	10.3243	16501	10.3243	19161	10.3243	21707
10.3375	4180	10.3375	6993	10.3375	9071	10.3375	11406	10.3375	14138	10.3375	16554	10.3375	19095	10.3375	21763
10.3506	4126	10.3506	7068	10.3506	9146	10.3506	11586	10.3506	14264	10.3506	16519	10.3506	19009	10.3506	21695
10.3637	4153	10.3637	7063	10.3637	9176	10.3637	11464	10.3637	14314	10.3637	16477	10.3637	19118	10.3637	21671
10.3768	4289	10.3768	7010	10.3768	9107	10.3768	11473	10.3768	14246	10.3768	16498	10.3768	19174	10.3768	21597
10.39	4146	10.39	6999	10.39	9153	10.39	11463	10.39	14127	10.39	16414	10.39	19157	10.39	21674
10.4031	4096	10.4031	6957	10.4031	9041	10.4031	11417	10.4031	14167	10.4031	16477	10.4031	19146	10.4031	21738
10.4162	4151	10.4162	7013	10.4162	9256	10.4162	11539	10.4162	14039	10.4162	16521	10.4162	19076	10.4162	21624
10.4294	4069	10.4294	7044	10.4294	9174	10.4294	11479	10.4294	14157	10.4294	16419	10.4294	19100	10.4294	21756
10.4425	4015	10.4425	6972	10.4425	9232	10.4425	11501	10.4425	14191	10.4425	16599	10.4425	19124	10.4425	21669
10.4556	4205	10.4556	7039	10.4556	9113	10.4556	11510	10.4556	14144	10.4556	16544	10.4556	19142	10.4556	21584
10.4688	4218	10.4688	6996	10.4688	9140	10.4688	11480	10.4688	14236	10.4688	16584	10.4688	19207	10.4688	21749
10.4819	4108	10.4819	7017	10.4819	9193	10.4819	11538	10.4819	14273	10.4819	16467	10.4819	19183	10.4819	21787
10.495	4146	10.495	6992	10.495	9149	10.495	11510	10.495	14160	10.495	16440	10.495	19142	10.495	21742
10.5082	4087	10.5082	6925	10.5082	9160	10.5082	11474	10.5082	14189	10.5082	16461	10.5082	19110	10.5082	21718
10.5213	4194	10.5213	6911	10.5213	9139	10.5213	11454	10.5213	14160	10.5213	16450	10.5213	19088	10.5213	21757
10.5344	4180	10.5344	7047	10.5344	9106	10.5344	11657	10.5344	14161	10.5344	16507	10.5344	19095	10.5344	21644
10.5475	4189	10.5475	6999	10.5475	9126	10.5475	11389	10.5475	14296	10.5475	16548	10.5475	18961	10.5475	21617
10.5607	4078	10.5607	6942	10.5607	9109	10.5607	11384	10.5607	14247	10.5607	16552	10.5607	19058	10.5607	21675
10.5738	4090	10.5738	6958	10.5738	9019	10.5738	11556	10.5738	14301	10.5738	16439	10.5738	19117	10.5738	21730
10.5869	4063	10.5869	7036	10.5869	9119	10.5869	11581	10.5869	14290	10.5869	16566	10.5869	19168	10.5869	21751
10.6001	4084	10.6001	7155	10.6001	9042	10.6001	11451	10.6001	14191	10.6001	16536	10.6001	19027	10.6001	21694
10.6132	4083	10.6132	7070	10.6132	9045	10.6132	11502	10.6132	14279	10.6132	16438	10.6132	19137	10.6132	21686
10.6263	3955	10.6263	7029	10.6263	9131	10.6263	11555	10.6263	14203	10.6263	16489	10.6263	19132	10.6263	21837
10.6395	4004	10.6395	6980	10.6395	9149	10.6395	11582	10.6395	14346	10.6395	16528	10.6395	19098	10.6395	21774
10.6526	3961	10.6526	6997	10.6526	9107	10.6526	11449	10.6526	14237	10.6526	16546	10.6526	19160	10.6526	21744
10.6657	4033	10.6657	7011	10.6657	9037	10.6657	11421	10.6657	14226	10.6657	16594	10.6657	19068	10.6657	21697
10.6789	4173	10.6789	7112	10.6789	9118	10.6789	11513	10.6789	14312	10.6789	16588	10.6789	19082	10.6789	21668
10.692	4017	10.692	6901	10.692	9035	10.692	11457	10.692	14255	10.692	16569	10.692	19048	10.692	21636
10.7051	4170	10.7051	6948	10.7051	9176	10.7051	11418	10.7051	14137	10.7051	16493	10.7051	18966	10.7051	21707
10.7182	4090	10.7182	7056	10.7182	9256	10.7182	11526	10.7182	14226	10.7182	16389	10.7182	19119	10.7182	21736
10.7314	4100	10.7314	6992	10.7314	9048	10.7314	11514	10.7314	14284	10.7314	16415	10.7314	19115	10.7314	21823
10.7445	4163	10.7445	7072	10.7445	9167	10.7445	11520	10.7445	14218	10.7445	16579	10.7445	19087	10.7445	21738
10.7576	4148	10.7576	6969	10.7576	9039	10.7576	11443	10.7576	14157	10.7576	16549	10.7576	19132	10.7576	21676
10.7708	4166	10.7708	7048	10.7708	9201	10.7708	11461	10.7708	14321	10.7708	16515	10.7708	19103	10.7708	21744
10.7839	4103	10.7839	6925	10.7839	9131	10.7839	11535	10.7839	14254	10.7839	16512	10.7839	19096	10.7839	21694
10.797	4111	10.797	7062	10.797	9200	10.797	11509	10.797	14251	10.797	16669	10.797	19088	10.797	21699
10.8102	4046	10.8102	6972	10.8102	9161	10.8102	11584	10.8102	14113	10.8102	16564	10.8102	19077	10.8102	21685
10.8233	4211	10.8233	6982	10.8233	9140	10.8233	11596	10.8233	14135	10.8233	16518	10.8233	19019	10.8233	21696
10.8364	4186	10.8364	6898	10.8364	9167	10.8364	11469	10.8364	14245	10.8364	16583	10.8364	19073	10.8364	21742
10.8495	4175	10.8495	6982	10.8495	9134	10.8495	11525	10.8495	14281	10.8495	16529	10.8495	19140	10.8495	21582
10.8627	4224	10.8627	7038	10.8627	9178	10.8627	11476	10.8627	14113	10.8627	16498	10.8627	19042	10.8627	21635
10.8758	4188	10.8758	6929	10.8758	9106	10.8758	11482	10.8758	14295	10.8758	16620	10.8758	19092	10.8758	21756
10.8889	3976	10.8889	7008	10.8889	9110	10.8889	11518	10.8889	14160	10.8889	16551	10.8889	19095	10.8889	21723
10.9021	4009	10.9021	6897	10.9021	9174	10.9021	11567	10.9021	14206	10.9021	16484	10.9021	19087	10.9021	21668
10.9152	4051	10.9152	7051	10.9152	9132	10.9152	11467	10.9152	14254	10.9152	16531	10.9152	19105	10.9152	21706
10.9283	4115	10.9283	6949	10.9283	9056	10.9283	11468	10.9283	14276	10.9283	16546	10.9283	19066	10.9283	21614
10.9414	4106	10.9414	6931	10.9414	9158	10.9414	11624	10.9414	14158	10.9414	16537	10.9414	19025	10.9414	21680
10.9546	3974	10.9546	6975	10.9546	9131	10.9546	11428	10.9546	14182	10.9546	16502	10.9546	19063	10.9546	21704
10.9677	4037	10.9677	6950	10.9677	9147	10.9677	11662	10.9677	14139	10.9677	16535	10.9677	19076	10.9677	21633
10.9808	4074	10.9808	7018	10.9808	9070	10.9808	11472	10.9808	14185	10.9808	16513	10.9808	19155	10.9808	21714
10.994	4058	10.994	6880	10.994	9138	10.994	11511	10.994	14186	10.994	16544	10.994	19128	10.994	21707
11.0071	4053	11.0071	7094	11.0071	9138	11.0071	11451	11.0071	14311	11.0071	16457	11.0071	19046	11.0071	21807
11.0202	4088	11.0202	7033	11.0202	9267	11.0202	11570	11.0202	14194	11.0202	16527	11.0202	19220	11.0202	21779
11.0334	4229	11.0334	6968	11.0334	9149	11.0334	11501	11.0334	14325	11.0334	16598	11.0334	19245	11.0334	21677
11.0465	4215	11.0465	6911	11.0465	9062	11.0465	11562	11.0465	14232	11.0465	16503	11.0465	19177	11.0465	21721
11.0596	4064	11.0596	7032	11.0596	9222	11.0596	11491	11.0596	14161	11.0596	16520	11.0596	19204	11.0596	21772
11.0728	4149	11.0728	7054	11.0728	9139	11.0728	11511	11.0728	14214	11.0728	16491	11.0728	19174	11.0728	21777
11.0859	4028	11.0859	7041	11.0859	9278	11.0859	11535	11.0859	14264	11.0859	16580	11.0859	19181	11.0859	21690
11.099	4066	11.099	7052	11.099	9086	11.099	11561	11.099	14232	11.099	16545	11.099	19120	11.099	21779
11.1121	4042	11.1121	7079	11.1121	9094	11.1121	11484	11.1121	14223	11.1121	16421	11.1121	19133	11.1121	21746
11.1253	4196	11.1253	6947	11.1253	9124	11.1253	11547	11.1253	14269	11.1253	16524	11.1253	19106	11.1253	21675
11.1384	4131	11.1384	6939	11.1384	9143	11.1384	11414	11.1384	14123	11.1384	16511	11.1384	19065	11.1384	21764
11.1515	4151	11.1515	7032	11.1515	9097	11.1515	11513	11.1515	14252	11.1515	16476	11.1515	19137	11.1515	21782
11.1647	4178	11.1647	6963	11.1647	9152	11.1647	11543	11.1647	14278	11.1647	16402	11.1647	19083	11.1647	21783
11.1778	4128	11.1778	6908	11.1778	9110	11.1778	11564	11.1778	14152	11.1778	16481	11.1778	19048	11.1778	21696
11.1909	4128	11.1909	7072	11.1909	9221	11.1909	11414	11.1909	14352	11.1909	16487	11.1909	19019	11.1909	21725
11.2041	4094	11.2041	6993	11.2041	9126	11.2041	11509	11.2041	14271	11.2041	16646	11.2041	19094	11.2041	21783
11.2172	4108	11.2172	6933	11.2172	9209	11.2172	11541	11.2172	14276	11.2172	16460	11.2172	19166	11.2172	21650
11.2303	4028	11.2303	6988	11.2303	9059	11.2303	11608	11.2303	14201	11.2303	16631	11.2303	19119	11.2303	21634
11.2434	4170	11.2434	7091	11.2434	9179	11.2434	11552	11.2434	14151	11.2434	16476	11.2434	19148	11.2434	21757
11.2566	4172	11.2566	6980	11.2566	9096	11.2566	11506	11.2566	14157	11.2566	16540	11.2566	19151	11.2566	21732
11.2697	4097	11.2697	6842	11.2697	9040	11.2697	11575	11.2697	14264	11.2697	16441	11.2697	19112	11.2697	21660
11.2828	3936	11.2828	6992	11.2828	9086	11.2828	11552	11.2828	14157	11.2828	16542	11.2828	19003	11.2828	21681
11.296	4131	11.296	6991	11.296	9162	11.296	11545	11.296	14265	11.296	16450	11.296	19095	11.296	21801
11.3091	4084	11.3091	6985	11.3091	9186	11.3091	11448	11.3091	14276	11.3091	16530	11.3091	19192	11.3091	21686
11.3222	4109	11.3222	6952	11.3222	9139	11.3222	11563	11.3222	14272	11.3222	16566	11.3222	19171	11.3222	21695
11.3354	4135	11.3354	6920	11.3354	9043	11.3354	11559	11.3354	14128	11.3354	16488	11.3354	19040	11.3354	21764
11.3485	4021	11.3485	7020	11.3485	9055	11.3485	11478	11.3485	14198	11.3485	16524	11.3485	19017	11.3485	21805
11.3616	4159	11.3616	6844	11.3616	9125	11.3616	11571	11.3616	14207	11.3616	16519	11.3616	19139	11.3616	21719
11.3748	4080	11.3748	6997	11.3748	9145	11.3748	11472	11.3748	14242	11.3748	16508	11.3748	19173	11.3748	21764
11.3879	4104	11.3879	6950	11.3879	9149	11.3879	11526	11.3879	14131	11.3879	16506	11.3879	18970	11.3879	21691
11.401	4126	11.401	6969	11.401	9154	11.401	11533	11.401	14215	11.401	16551	11.401	19139	11.401	21756
11.4141	4109	11.4141	6978	11.4141	9030	11.4141	11467	11.4141	14146	11.4141	16585	11.4141	19123	11.4141	21669
11.4273	4056	11.4273	6945	11.4273	9103	11.4273	11460	11.4273	14167	11.4273	16525	11.4273	19065	11.4273	21785
11.4404	4035	11.4404	6989	11.4404	9032	11.4404	11549	11.4404	14214	11.4404	16447	11.4404	19180	11.4404	21773
11.4535	4021	11.4535	6997	11.4535	9142	11.4535	11491	11.4535	14133	11.4535	16491	11.4535	19070	11.4535	21667
11.4667	4094	11.4667	7002	11.4667	9098	11.4667	11481	11.4667	14200	11.4667	16507	11.4667	19013	11.4667	21743
11.4798	4184	11.4798	6983	11.4798	9086	11.4798	11566	11.4798	14242	11.4798	16580	11.4798	19068	11.4798	21654
11.4929	4153	11.4929	6983	11.4929	9119	11.4929	11529	11.4929	14111	11.4929	16498	11.4929	19050	11.4929	21710
11.5061	4046	11.5061	6981	11.5061	9070	11.5061	11447	11.5061	14197	11.5061	16558	11.5061	19019	11.5061	21723
11.5192	4142	11.5192	6956	11.5192	9050	11.5192	11579	11.5192	14285	11.5192	16522	11.5192	18989	11.5192	21742
11.5323	4084	11.5323	7062	11.5323	9104	11.5323	11534	11.5323	14189	11.5323	16526	11.5323	19053	11.5323	21828
11.5455	4055	11.5455	7036	11.5455	9215	11.5455	11444	11.5455	14161	11.5455	16512	11.5455	19057	11.5455	21800
11.5586	4059	11.5586	6927	11.5586	9155	11.5586	11435	11.5586	14183	11.5586	16429	11.5586	19186	11.5586	21698
11.5717	4028	11.5717	7009	11.5717	9132	11.5717	11518	11.5717	14194	11.5717	16502	11.5717	18986	11.5717	21732
11.5848	4165	11.5848	6999	11.5848	9136	11.5848	11453	11.5848	14227	11.5848	16564	11.5848	19016	11.5848	21720
11.598	4135	11.598	6899	11.598	9085	11.598	11522	11.598	14156	11.598	16590	11.598	19027	11.598	21695
11.6111	4067	11.6111	6893	11.6111	9083	11.6111	11583	11.6111	14234	11.6111	16431	11.6111	19087	11.6111	21699
11.6242	4114	11.6242	6931	11.6242	9216	11.6242	11577	11.6242	14297	11.6242	16459	11.6242	19143	11.6242	21680
11.6374	4109	11.6374	6919	11.6374	9074	11.6374	11473	11.6374	14207	11.6374	16526	11.6374	19088	11.6374	21772
11.6505	4074	11.6505	6887	11.6505	9170	11.6505	11419	11.6505	14056	11.6505	16547	11.6505	19164	11.6505	21730
11.6636	3968	11.6636	7082	11.6636	9189	11.6636	11466	11.6636	14245	11.6636	16419	11.6636	19140	11.6636	21680
11.6768	4023	11.6768	6913	11.6768	9144	11.6768	11536	11.6768	14158	11.6768	16417	11.6768	19026	11.6768	21728
11.6899	4184	11.6899	6860	11.6899	9141	11.6899	11552	11.6899	14168	11.6899	16452	11.6899	19093	11.6899	21684
11.703	3996	11.703	6894	11.703	9157	11.703	11490	11.703	14280	11.703	16463	11.703	19160	11.703	21717
11.7161	4088	11.7161	6902	11.7161	9194	11.7161	11531	11.7161	14252	11.7161	16482	11.7161	19130	11.7161	21732
11.7293	4074	11.7293	6909	11.7293	9067	11.7293	11469	11.7293	14207	11.7293	16538	11.7293	19168	11.7293	21687
11.7424	4055	11.7424	7013	11.7424	9096	11.7424	11612	11.7424	14243	11.7424	16599	11.7424	19092	11.7424	21748
11.7555	4084	11.7555	6935	11.7555	9162	11.7555	11466	11.7555	14236	11.7555	16555	11.7555	19037	11.7555	21727
11.7687	4020	11.7687	6927	11.7687	9000	11.7687	11514	11.7687	14216	11.7687	16491	11.7687	18996	11.7687	21724
11.7818	4089	11.7818	6965	11.7818	9129	11.7818	11490	11.7818	14214	11.7818	16574	11.7818	19025	11.7818	21721
11.7949	4015	11.7949	7019	11.7949	9197	11.7949	11504	11.7949	14209	11.7949	16564	11.7949	19178	11.7949	21782
11.808	4061	11.808	6944	11.808	9081	11.808	11522	11.808	14269	11.808	16501	11.808	19062	11.808	21750
11.8212	4217	11.8212	6894	11.8212	9112	11.8212	11518	11.8212	14166	11.8212	16554	11.8212	19049	11.8212	21672
11.8343	4091	11.8343	7035	11.8343	9157	11.8343	11376	11.8343	14173	11.8343	16504	11.8343	19144	11.8343	21706
11.8474	4017	11.8474	7002	11.8474	9143	11.8474	11507	11.8474	14201	11.8474	16448	11.8474	19133	11.8474	21785
11.8606	4101	11.8606	6869	11.8606	9158	11.8606	11501	11.8606	14158	11.8606	16461	11.8606	19110	11.8606	21763
11.8737	4054	11.8737	6854	11.8737	9210	11.8737	11609	11.8737	14230	11.8737	16513	11.8737	19112	11.8737	21649
11.8868	4106	11.8868	6916	11.8868	9132	11.8868	11585	11.8868	14266	11.8868	16517	11.8868	19085	11.8868	21671
11.9	4190	11.9	6885	11.9	9113	11.9	11527	11.9	14232	11.9	16541	11.9	19021	11.9	21652
11.9131	4138	11.9131	6959	11.9131	9112	11.9131	11425	11.9131	14133	11.9131	16409	11.9131	19164	11.9131	21795
11.9262	4123	11.9262	7005	11.9262	9117	11.9262	11580	11.9262	14150	11.9262	16496	11.9262	19024	11.9262	21712
11.9393	4026	11.9393	6904	11.9393	9094	11.9393	11608	11.9393	14209	11.9393	16536	11.9393	19133	11.9393	21645
11.9525	4103	11.9525	6869	11.9525	9131	11.9525	11488	11.9525	14262	11.9525	16481	11.9525	19113	11.9525	21738
11.9656	4133	11.9656	6901	11.9656	9136	11.9656	11425	11.9656	14278	11.9656	16495	11.9656	18956	11.9656	21766
11.9787	4126	11.9787	6967	11.9787	9015	11.9787	11523	11.9787	14157	11.9787	16449	11.9787	19039	11.9787	21701
11.9919	4049	11.9919	6923	11.9919	9130	11.9919	11496	11.9919	14169	11.9919	16551	11.9919	19086	11.9919	21759
12.005	4086	12.005	6854	12.005	9163	12.005	11576	12.005	14223	12.005	16520	12.005	19123	12.005	21697
12.0181	4074	12.0181	6942	12.0181	9103	12.0181	11474	12.0181	14151	12.0181	16491	12.0181	19088	12.0181	21768
12.0313	4131	12.0313	6836	12.0313	9037	12.0313	11572	12.0313	14287	12.0313	16532	12.0313	19041	12.0313	21753
12.0444	4024	12.0444	6861	12.0444	9178	12.0444	11537	12.0444	14219	12.0444	16523	12.0444	19075	12.0444	21740
12.0575	4010	12.0575	6833	12.0575	9069	12.0575	11487	12.0575	14161	12.0575	16515	12.0575	19014	12.0575	21768
12.0707	4123	12.0707	6904	12.0707	9099	12.0707	11627	12.0707	14252	12.0707	16459	12.0707	19130	12.0707	21805
12.0838	4038	12.0838	6869	12.0838	9128	12.0838	11543	12.0838	14180	12.0838	16586	12.0838	19184	12.0838	21703
12.0969	4041	12.0969	6949	12.0969	9037	12.0969	11476	12.0969	14166	12.0969	16601	12.0969	19117	12.0969	21771
12.11	4123	12.11	6933	12.11	9147	12.11	11532	12.11	14238	12.11	16564	12.11	19130	12.11	21721
12.1232	4044	12.1232	6962	12.1232	9074	12.1232	11670	12.1232	14172	12.1232	16669	12.1232	19130	12.1232	21778
12.1363	4090	12.1363	6918	12.1363	9073	12.1363	11510	12.1363	14114	12.1363	16592	12.1363	19049	12.1363	21591
12.1494	4003	12.1494	6860	12.1494	9190	12.1494	11497	12.1494	14169	12.1494	16603	12.1494	19060	12.1494	21719
12.1626	3924	12.1626	6892	12.1626	9187	12.1626	11524	12.1626	14213	12.1626	16545	12.1626	19130	12.1626	21759
12.1757	4192	12.1757	7062	12.1757	9145	12.1757	11517	12.1757	14151	12.1757	16522	12.1757	19126	12.1757	21788
12.1888	4016	12.1888	6837	12.1888	9160	12.1888	11585	12.1888	14200	12.1888	16458	12.1888	19205	12.1888	21776
12.202	4032	12.202	6947	12.202	9147	12.202	11573	12.202	14264	12.202	16562	12.202	19047	12.202	21718
12.2151	4061	12.2151	6924	12.2151	9291	12.2151	11482	12.2151	14246	12.2151	16503	12.2151	19036	12.2151	21688
12.2282	4074	12.2282	6901	12.2282	9204	12.2282	11529	12.2282	14198	12.2282	16477	12.2282	19107	12.2282	21710
12.2414	4079	12.2414	6969	12.2414	9118	12.2414	11468	12.2414	14274	12.2414	16521	12.2414	19144	12.2414	21717
12.2545	3995	12.2545	6936	12.2545	9077	12.2545	11578	12.2545	14182	12.2545	16464	12.2545	19069	12.2545	21788
12.2676	4151	12.2676	6866	12.2676	9135	12.2676	11457	12.2676	14161	12.2676	16432	12.2676	19144	12.2676	21759
12.2807	4066	12.2807	6872	12.2807	9118	12.2807	11499	12.2807	14097	12.2807	16488	12.2807	19158	12.2807	21754
12.2939	4050	12.2939	6970	12.2939	9146	12.2939	11485	12.2939	14163	12.2939	16540	12.2939	19085	12.2939	21762
12.307	3969	12.307	6867	12.307	9189	12.307	11569	12.307	14277	12.307	16523	12.307	19134	12.307	21736
12.3201	4160	12.3201	6896	12.3201	9056	12.3201	11507	12.3201	14182	12.3201	16586	12.3201	19088	12.3201	21704
12.3333	3960	12.3333	6971	12.3333	9179	12.3333	11596	12.3333	14083	12.3333	16488	12.3333	18994	12.3333	21694
12.3464	4022	12.3464	6953	12.3464	9109	12.3464	11533	12.3464	14242	12.3464	16402	12.3464	19052	12.3464	21719
12.3595	4045	12.3595	6878	12.3595	9050	12.3595	11425	12.3595	14175	12.3595	16433	12.3595	19188	12.3595	21740
12.3727	4030	12.3727	6963	12.3727	9105	12.3727	11568	12.3727	14149	12.3727	16496	12.3727	19068	12.3727	21718
12.3858	3985	12.3858	6906	12.3858	9124	12.3858	11491	12.3858	14243	12.3858	16506	12.3858	19056	12.3858	21707
12.3989	4024	12.3989	6854	12.3989	9121	12.3989	11462	12.3989	14166	12.3989	16603	12.3989	19143	12.3989	21749
12.412	4100	12.412	6779	12.412	9126	12.412	11477	12.412	14281	12.412	16548	12.412	19110	12.412	21662
12.4252	4032	12.4252	7042	12.4252	9027	12.4252	11574	12.4252	14250	12.4252	16549	12.4252	19084	12.4252	21697
12.4383	4111	12.4383	6874	12.4383	9133	12.4383	11533	12.4383	14204	12.4383	16429	12.4383	19016	12.4383	21816
12.4514	4116	12.4514	6969	12.4514	9011	12.4514	11482	12.4514	14100	12.4514	16480	12.4514	19110	12.4514	21709
12.4646	3952	12.4646	6899	12.4646	9129	12.4646	11565	12.4646	14335	12.4646	16522	12.4646	19097	12.4646	21674
12.4777	4058	12.4777	6893	12.4777	9024	12.4777	11484	12.4777	14155	12.4777	16475	12.4777	19048	12.4777	21680
12.4908	4031	12.4908	6873	12.4908	9149	12.4908	11464	12.4908	14184	12.4908	16556	12.4908	18974	12.4908	21721
12.504	4078	12.504	6940	12.504	9077	12.504	11595	12.504	14128	12.504	16527	12.504	19101	12.504	21684
12.5171	4055	12.5171	6880	12.5171	9121	12.5171	11588	12.5171	14247	12.5171	16593	12.5171	19135	12.5171	21714
12.5302	4063	12.5302	6825	12.5302	9058	12.5302	11634	12.5302	14251	12.5302	16586	12.5302	19064	12.5302	21741
12.5434	4146	12.5434	6884	12.5434	9145	12.5434	11547	12.5434	14090	12.5434	16564	12.5434	19082	12.5434	21791
12.5565	4065	12.5565	6939	12.5565	9105	12.5565	11566	12.5565	14236	12.5565	16564	12.5565	19040	12.5565	21667
12.5696	4008	12.5696	6792	12.5696	9157	12.5696	11692	12.5696	14207	12.5696	16441	12.5696	19021	12.5696	21687
12.5827	4068	12.5827	7089	12.5827	9147	12.5827	11608	12.5827	14207	12.5827	16575	12.5827	19109	12.5827	21732
12.5959	4177	12.5959	6911	12.5959	9165	12.5959	11425	12.5959	14193	12.5959	16638	12.5959	19046	12.5959	21770
12.609	4032	12.609	6975	12.609	9031	12.609	11514	12.609	14254	12.609	16570	12.609	19092	12.609	21663
12.6221	4102	12.6221	6835	12.6221	9050	12.6221	11562	12.6221	14213	12.6221	16574	12.6221	18928	12.6221	21748
12.6353	4047	12.6353	6869	12.6353	9112	12.6353	11479	12.6353	14207	12.6353	16513	12.6353	19011	12.6353	21829
12.6484	4020	12.6484	6807	12.6484	9116	12.6484	11576	12.6484	14190	12.6484	16477	12.6484	19086	12.6484	21817
12.6615	3979	12.6615	6902	12.6615	9139	12.6615	11643	12.6615	14221	12.6615	16514	12.6615	19137	12.6615	21670
12.6746	4054	12.6746	6874	12.6746	9132	12.6746	11517	12.6746	14283	12.6746	16520	12.6746	19146	12.6746	21746
12.6878	4040	12.6878	6931	12.6878	9189	12.6878	11550	12.6878	14249	12.6878	16520	12.6878	18980	12.6878	21808
12.7009	4038	12.7009	6911	12.7009	9148	12.7009	11558	12.7009	14140	12.7009	16479	12.7009	19096	12.7009	21764
12.714	4022	12.714	6862	12.714	9011	12.714	11615	12.714	14111	12.714	16597	12.714	19109	12.714	21652
12.7272	4098	12.7272	6929	12.7272	9124	12.7272	11529	12.7272	14237	12.7272	16457	12.7272	18974	12.7272	21718
12.7403	4074	12.7403	6800	12.7403	9188	12.7403	11415	12.7403	14128	12.7403	16507	12.7403	19094	12.7403	21800
12.7534	4132	12.7534	6845	12.7534	9066	12.7534	11629	12.7534	14219	12.7534	16561	12.7534	19174	12.7534	21744
12.7666	4007	12.7666	6925	12.7666	9036	12.7666	11481	12.7666	14210	12.7666	16459	12.7666	19039	12.7666	21752
12.7797	4042	12.7797	6932	12.7797	9084	12.7797	11567	12.7797	14200	12.7797	16605	12.7797	19053	12.7797	21759
12.7928	4077	12.7928	6955	12.7928	9176	12.7928	11521	12.7928	14323	12.7928	16503	12.7928	19139	12.7928	21755
12.8059	4066	12.8059	6890	12.8059	9128	12.8059	11650	12.8059	14245	12.8059	16494	12.8059	19009	12.8059	21751
12.8191	4141	12.8191	6922	12.8191	9021	12.8191	11569	12.8191	14191	12.8191	16488	12.8191	19088	12.8191	21833
12.8322	3987	12.8322	6966	12.8322	9131	12.8322	11557	12.8322	14207	12.8322	16599	12.8322	19072	12.8322	21837
12.8453	3960	12.8453	6907	12.8453	9088	12.8453	11592	12.8453	14113	12.8453	16510	12.8453	19023	12.8453	21720
12.8585	4028	12.8585	6858	12.8585	9227	12.8585	11503	12.8585	14101	12.8585	16509	12.8585	18978	12.8585	21734
12.8716	4073	12.8716	6911	12.8716	9152	12.8716	11528	12.8716	14186	12.8716	16610	12.8716	18982	12.8716	21634
12.8847	3984	12.8847	6929	12.8847	9174	12.8847	11522	12.8847	14180	12.8847	16475	12.8847	19102	12.8847	21783
12.8979	4030	12.8979	6845	12.8979	9156	12.8979	11473	12.8979	14140	12.8979	16400	12.8979	18975	12.8979	21805
12.911	4048	12.911	6799	12.911	9185	12.911	11490	12.911	14160	12.911	16516	12.911	19074	12.911	21686
12.9241	4024	12.9241	6871	12.9241	9175	12.9241	11593	12.9241	14227	12.9241	16475	12.9241	19008	12.9241	21800
12.9373	4042	12.9373	6898	12.9373	9058	12.9373	11626	12.9373	14154	12.9373	16545	12.9373	19017	12.9373	21784
12.9504	4038	12.9504	6821	12.9504	9127	12.9504	11540	12.9504	14234	12.9504	16484	12.9504	19007	12.9504	21753
12.9635	4130	12.9635	6906	12.9635	9205	12.9635	11431	12.9635	14159	12.9635	16573	12.9635	19181	12.9635	21763
12.9766	4062	12.9766	6833	12.9766	9111	12.9766	11526	12.9766	14122	12.9766	16537	12.9766	19085	12.9766	21832
12.9898	3989	12.9898	6828	12.9898	9079	12.9898	11592	12.9898	14158	12.9898	16414	12.9898	19115	12.9898	21758
13.0029	4010	13.0029	6972	13.0029	9059	13.0029	11531	13.0029	14168	13.0029	16528	13.0029	19068	13.0029	21755
13.016	4121	13.016	6947	13.016	9188	13.016	11562	13.016	14189	13.016	16517	13.016	19154	13.016	21754
13.0292	4090	13.0292	6930	13.0292	9006	13.0292	11557	13.0292	14201	13.0292	16506	13.0292	19091	13.0292	21878
13.0423	4047	13.0423	6948	13.0423	9166	13.0423	11634	13.0423	14305	13.0423	16523	13.0423	18985	13.0423	21799
13.0554	4039	13.0554	6968	13.0554	9227	13.0554	11646	13.0554	14247	13.0554	16458	13.0554	19018	13.0554	21782
13.0686	3949	13.0686	6899	13.0686	9159	13.0686	11531	13.0686	14176	13.0686	16561	13.0686	19033	13.0686	21750
13.0817	4086	13.0817	6875	13.0817	9116	13.0817	11605	13.0817	14158	13.0817	16501	13.0817	19016	13.0817	21719
13.0948	4096	13.0948	6851	13.0948	9097	13.0948	11609	13.0948	14187	13.0948	16485	13.0948	18956	13.0948	21716
13.108	4068	13.108	6775	13.108	9008	13.108	11620	13.108	14257	13.108	16518	13.108	19092	13.108	21810
13.1211	4000	13.1211	6956	13.1211	9175	13.1211	11677	13.1211	14189	13.1211	16464	13.1211	19100	13.1211	21694
13.1342	4056	13.1342	6918	13.1342	9036	13.1342	11549	13.1342	14193	13.1342	16479	13.1342	18993	13.1342	21799
13.1473	4081	13.1473	6874	13.1473	9018	13.1473	11556	13.1473	14236	13.1473	16464	13.1473	19016	13.1473	21855
13.1605	4047	13.1605	6797	13.1605	9155	13.1605	11585	13.1605	14253	13.1605	16563	13.1605	18919	13.1605	21684
13.1736	4028	13.1736	6939	13.1736	9136	13.1736	11586	13.1736	14176	13.1736	16552	13.1736	19073	13.1736	21775
13.1867	4005	13.1867	7039	13.1867	9160	13.1867	11546	13.1867	14169	13.1867	16458	13.1867	19122	13.1867	21717
13.1999	4009	13.1999	6842	13.1999	9184	13.1999	11552	13.1999	14193	13.1999	16521	13.1999	19065	13.1999	21838
13.213	4123	13.213	6876	13.213	9115	13.213	11446	13.213	14099	13.213	16520	13.213	19118	13.213	21881
13.2261	4002	13.2261	6773	13.2261	9035	13.2261	11529	13.2261	14208	13.2261	16548	13.2261	19014	13.2261	21878
13.2393	4064	13.2393	6870	13.2393	9199	13.2393	11499	13.2393	14269	13.2393	16497	13.2393	19064	13.2393	21746
13.2524	4061	13.2524	6965	13.2524	9182	13.2524	11559	13.2524	14217	13.2524	16514	13.2524	19055	13.2524	21768
13.2655	4089	13.2655	6825	13.2655	9249	13.2655	11547	13.2655	14252	13.2655	16464	13.2655	19025	13.2655	21823
13.2786	4043	13.2786	6865	13.2786	9211	13.2786	11558	13.2786	14240	13.2786	16504	13.2786	18981	13.2786	21810
13.2918	4158	13.2918	6976	13.2918	9121	13.2918	11547	13.2918	14220	13.2918	16555	13.2918	19113	13.2918	21774
13.3049	4076	13.3049	6845	13.3049	9114	13.3049	11583	13.3049	14253	13.3049	16558	13.3049	19067	13.3049	21730
13.318	4026	13.318	6885	13.318	9143	13.318	11615	13.318	14260	13.318	16507	13.318	18963	13.318	21744
13.3312	3978	13.3312	6933	13.3312	9170	13.3312	11555	13.3312	14182	13.3312	16622	13.3312	18932	13.3312	21739
13.3443	4087	13.3443	6957	13.3443	9160	13.3443	11729	13.3443	14106	13.3443	16536	13.3443	19022	13.3443	21776
13.3574	4056	13.3574	6966	13.3574	9126	13.3574	11633	13.3574	14228	13.3574	16477	13.3574	19167	13.3574	21751
13.3706	4156	13.3706	6824	13.3706	9103	13.3706	11536	13.3706	14102	13.3706	16430	13.3706	19027	13.3706	21808
13.3837	4108	13.3837	6838	13.3837	9129	13.3837	11591	13.3837	14177	13.3837	16587	13.3837	19067	13.3837	21869
13.3968	4033	13.3968	6890	13.3968	9109	13.3968	11517	13.3968	14229	13.3968	16537	13.3968	19148	13.3968	21769
13.41	4073	13.41	6817	13.41	9227	13.41	11592	13.41	14203	13.41	16561	13.41	19032	13.41	21827
13.4231	4105	13.4231	6903	13.4231	9046	13.4231	11569	13.4231	14172	13.4231	16438	13.4231	19136	13.4231	21804
13.4362	4031	13.4362	6971	13.4362	9118	13.4362	11680	13.4362	14161	13.4362	16529	13.4362	19118	13.4362	21676
13.4493	4057	13.4493	6905	13.4493	9267	13.4493	11525	13.4493	14138	13.4493	16525	13.4493	18988	13.4493	21713
13.4625	4081	13.4625	6888	13.4625	9173	13.4625	11528	13.4625	14157	13.4625	16489	13.4625	19018	13.4625	21844
13.4756	3968	13.4756	6880	13.4756	9110	13.4756	11488	13.4756	14294	13.4756	16478	13.4756	19073	13.4756	21812
13.4887	3985	13.4887	6941	13.4887	9152	13.4887	11549	13.4887	14244	13.4887	16430	13.4887	19019	13.4887	21824
13.5019	4002	13.5019	6865	13.5019	8991	13.5019	11632	13.5019	14131	13.5019	16573	13.5019	19059	13.5019	21795
13.515	4020	13.515	6863	13.515	9167	13.515	11693	13.515	14285	13.515	16517	13.515	18950	13.515	21847
13.5281	4077	13.5281	6850	13.5281	9173	13.5281	11495	13.5281	14137	13.5281	16594	13.5281	19076	13.5281	21839
13.5412	4045	13.5412	6895	13.5412	9123	13.5412	11578	13.5412	14111	13.5412	16448	13.5412	18960	13.5412	21865
13.5544	4010	13.5544	6905	13.5544	9088	13.5544	11560	13.5544	14172	13.5544	16591	13.5544	19075	13.5544	21823
13.5675	4122	13.5675	6872	13.5675	9122	13.5675	11593	13.5675	14304	13.5675	16562	13.5675	19031	13.5675	21854
13.5806	4123	13.5806	6953	13.5806	9163	13.5806	11579	13.5806	14239	13.5806	16469	13.5806	19037	13.5806	21713
13.5938	4008	13.5938	6780	13.5938	9118	13.5938	11613	13.5938	14177	13.5938	16531	13.5938	19078	13.5938	21713
13.6069	4069	13.6069	6875	13.6069	9078	13.6069	11579	13.6069	14212	13.6069	16551	13.6069	19125	13.6069	21812
13.62	3998	13.62	6819	13.62	9113	13.62	11579	13.62	14194	13.62	16480	13.62	19149	13.62	21824
13.6332	4062	13.6332	6939	13.6332	9115	13.6332	11562	13.6332	14135	13.6332	16490	13.6332	19030	13.6332	21818
13.6463	4112	13.6463	6802	13.6463	9163	13.6463	11582	13.6463	14095	13.6463	16548	13.6463	19017	13.6463	21731
13.6594	4148	13.6594	6787	13.6594	9182	13.6594	11600	13.6594	14353	13.6594	16541	13.6594	19016	13.6594	21682
13.6725	4156	13.6725	6876	13.6725	9215	13.6725	11695	13.6725	14167	13.6725	16445	13.6725	19131	13.6725	21783
13.6857	4043	13.6857	6893	13.6857	9190	13.6857	11671	13.6857	14235	13.6857	16585	13.6857	19000	13.6857	21739
13.6988	3915	13.6988	6896	13.6988	9085	13.6988	11524	13.6988	14191	13.6988	16553	13.6988	19105	13.6988	21849
13.7119	3919	13.7119	6893	13.7119	9057	13.7119	11580	13.7119	14200	13.7119	16583	13.7119	19049	13.7119	21837
13.7251	3999	13.7251	6872	13.7251	9084	13.7251	11584	13.7251	14227	13.7251	16555	13.7251	19124	13.7251	21855
13.7382	4107	13.7382	6849	13.7382	9048	13.7382	11676	13.7382	14224	13.7382	16612	13.7382	19037	13.7382	21789
13.7513	4073	13.7513	6895	13.7513	9079	13.7513	11588	13.7513	14220	13.7513	16517	13.7513	19119	13.7513	21808
13.7645	3998	13.7645	6913	13.7645	9138	13.7645	11574	13.7645	14219	13.7645	16452	13.7645	19053	13.7645	21899
13.7776	4094	13.7776	6933	13.7776	9142	13.7776	11671	13.7776	14286	13.7776	16497	13.7776	19071	13.7776	21816
13.7907	4076	13.7907	6785	13.7907	9146	13.7907	11551	13.7907	14185	13.7907	16508	13.7907	19137	13.7907	21779
13.8039	4048	13.8039	6858	13.8039	9125	13.8039	11591	13.8039	14241	13.8039	16462	13.8039	19091	13.8039	21733
13.817	4003	13.817	6848	13.817	9138	13.817	11620	13.817	14151	13.817	16583	13.817	18988	13.817	21804
13.8301	4018	13.8301	6829	13.8301	9134	13.8301	11490	13.8301	14179	13.8301	16543	13.8301	19028	13.8301	21780
13.8432	4034	13.8432	6851	13.8432	9182	13.8432	11602	13.8432	14187	13.8432	16539	13.8432	19000	13.8432	21833
13.8564	4105	13.8564	6866	13.8564	9107	13.8564	11600	13.8564	14193	13.8564	16575	13.8564	19039	13.8564	21758
13.8695	3997	13.8695	6860	13.8695	9013	13.8695	11544	13.8695	14245	13.8695	16567	13.8695	18956	13.8695	21763
13.8826	3969	13.8826	6903	13.8826	9124	13.8826	11673	13.8826	14253	13.8826	16585	13.8826	19055	13.8826	21729
13.8958	4020	13.8958	6894	13.8958	9093	13.8958	11659	13.8958	14113	13.8958	16566	13.8958	19117	13.8958	21697
13.9089	4109	13.9089	6919	13.9089	9109	13.9089	11623	13.9089	14202	13.9089	16525	13.9089	18992	13.9089	21765
13.922	3986	13.922	6923	13.922	9190	13.922	11595	13.922	14175	13.922	16629	13.922	19023	13.922	21843
13.9352	4062	13.9352	6869	13.9352	9181	13.9352	11651	13.9352	14203	13.9352	16508	13.9352	18966	13.9352	21689
13.9483	4081	13.9483	6921	13.9483	9128	13.9483	11534	13.9483	14082	13.9483	16332	13.9483	19074	13.9483	21771
13.9614	4052	13.9614	6850	13.9614	9019	13.9614	11589	13.9614	14229	13.9614	16544	13.9614	19100	13.9614	21828
13.9746	3997	13.9746	6922	13.9746	9141	13.9746	11675	13.9746	14252	13.9746	16477	13.9746	18988	13.9746	21839
13.9877	4016	13.9877	6849	13.9877	9078	13.9877	11574	13.9877	14129	13.9877	16559	13.9877	19039	13.9877	21724
14.0008	4026	14.0008	6754	14.0008	9141	14.0008	11583	14.0008	14209	14.0008	16532	14.0008	19068	14.0008	21817
14.0139	3950	14.0139	6883	14.0139	9112	14.0139	11682	14.0139	14264	14.0139	16541	14.0139	19080	14.0139	21730
14.0271	4021	14.0271	6908	14.0271	9105	14.0271	11643	14.0271	14241	14.0271	16505	14.0271	19049	14.0271	21847
14.0402	3970	14.0402	6864	14.0402	9100	14.0402	11597	14.0402	14204	14.0402	16547	14.0402	19157	14.0402	21816
14.0533	4012	14.0533	6858	14.0533	9155	14.0533	11516	14.0533	14222	14.0533	16579	14.0533	19049	14.0533	21746
14.0665	4035	14.0665	6915	14.0665	9154	14.0665	11558	14.0665	14216	14.0665	16520	14.0665	19013	14.0665	21754
14.0796	4166	14.0796	6839	14.0796	9103	14.0796	11450	14.0796	14226	14.0796	16451	14.0796	19125	14.0796	21796
14.0927	4005	14.0927	6785	14.0927	9185	14.0927	11491	14.0927	14125	14.0927	16527	14.0927	19146	14.0927	21706
14.1059	4030	14.1059	6844	14.1059	9067	14.1059	11545	14.1059	14185	14.1059	16609	14.1059	19126	14.1059	21813
14.119	4015	14.119	6849	14.119	9131	14.119	11617	14.119	14192	14.119	16491	14.119	19150	14.119	21813
14.1321	4032	14.1321	6859	14.1321	9058	14.1321	11606	14.1321	14140	14.1321	16542	14.1321	18958	14.1321	21807
14.1452	4019	14.1452	6879	14.1452	9188	14.1452	11548	14.1452	14133	14.1452	16455	14.1452	18974	14.1452	21811
14.1584	4006	14.1584	6873	14.1584	9165	14.1584	11533	14.1584	14225	14.1584	16520	14.1584	19110	14.1584	21912
14.1715	4027	14.1715	6975	14.1715	9073	14.1715	11631	14.1715	14211	14.1715	16528	14.1715	19099	14.1715	21783
14.1846	4044	14.1846	6877	14.1846	9081	14.1846	11544	14.1846	14145	14.1846	16518	14.1846	18965	14.1846	21725
14.1978	4000	14.1978	6990	14.1978	9097	14.1978	11601	14.1978	14293	14.1978	16502	14.1978	19088	14.1978	21891
14.2109	4011	14.2109	6872	14.2109	9160	14.2109	11504	14.2109	14138	14.2109	16578	14.2109	19020	14.2109	21684
14.224	4020	14.224	6805	14.224	9124	14.224	11605	14.224	14171	14.224	16534	14.224	18994	14.224	21738
14.2371	3874	14.2371	6785	14.2371	9107	14.2371	11576	14.2371	14150	14.2371	16540	14.2371	19038	14.2371	21773
14.2503	3921	14.2503	6903	14.2503	9107	14.2503	11636	14.2503	14085	14.2503	16468	14.2503	19084	14.2503	21745
14.2634	3999	14.2634	6879	14.2634	9203	14.2634	11623	14.2634	14248	14.2634	16513	14.2634	19110	14.2634	21852
14.2765	4046	14.2765	6951	14.2765	9020	14.2765	11681	14.2765	14333	14.2765	16530	14.2765	19012	14.2765	21759
14.2897	3944	14.2897	6878	14.2897	9121	14.2897	11662	14.2897	14320	14.2897	16481	14.2897	19143	14.2897	21754
14.3028	4024	14.3028	6847	14.3028	9200	14.3028	11539	14.3028	14169	14.3028	16406	14.3028	18965	14.3028	21664
14.3159	3996	14.3159	6933	14.3159	9141	14.3159	11666	14.3159	14219	14.3159	16554	14.3159	19045	14.3159	21731
14.3291	4029	14.3291	6745	14.3291	9072	14.3291	11713	14.3291	14139	14.3291	16451	14.3291	19086	14.3291	21746
14.3422	4039	14.3422	6900	14.3422	9213	14.3422	11626	14.3422	14084	14.3422	16564	14.3422	19150	14.3422	21888
14.3553	4057	14.3553	6889	14.3553	8946	14.3553	11547	14.3553	14167	14.3553	16553	14.3553	19034	14.3553	21787
14.3685	4078	14.3685	6866	14.3685	9181	14.3685	11561	14.3685	14130	14.3685	16469	14.3685	18979	14.3685	21837
14.3816	4043	14.3816	6936	14.3816	9044	14.3816	11542	14.3816	14130	14.3816	16541	14.3816	18997	14.3816	21747
14.3947	3992	14.3947	6923	14.3947	9122	14.3947	11531	14.3947	14195	14.3947	16433	14.3947	19006	14.3947	21846
14.4078	4000	14.4078	6835	14.4078	9198	14.4078	11682	14.4078	14276	14.4078	16481	14.4078	19014	14.4078	21807
14.421	4037	14.421	6929	14.421	9171	14.421	11532	14.421	14280	14.421	16594	14.421	18963	14.421	21767
14.4341	3977	14.4341	6858	14.4341	9151	14.4341	11478	14.4341	14149	14.4341	16535	14.4341	19030	14.4341	21804
14.4472	3978	14.4472	6800	14.4472	9132	14.4472	11597	14.4472	14170	14.4472	16521	14.4472	19024	14.4472	21756
14.4604	3985	14.4604	6872	14.4604	9112	14.4604	11561	14.4604	14218	14.4604	16503	14.4604	19072	14.4604	21775
14.4735	4033	14.4735	6886	14.4735	9166	14.4735	11542	14.4735	14127	14.4735	16467	14.4735	18981	14.4735	21709
14.4866	3938	14.4866	6735	14.4866	9092	14.4866	11593	14.4866	14187	14.4866	16522	14.4866	19050	14.4866	21878
14.4998	3906	14.4998	6901	14.4998	9112	14.4998	11718	14.4998	14203	14.4998	16597	14.4998	19093	14.4998	21790
14.5129	3922	14.5129	6901	14.5129	9156	14.5129	11672	14.5129	14151	14.5129	16477	14.5129	19042	14.5129	21872
14.526	4031	14.526	6901	14.526	9083	14.526	11673	14.526	14180	14.526	16459	14.526	19071	14.526	21842
14.5391	4009	14.5391	6795	14.5391	9139	14.5391	11571	14.5391	14112	14.5391	16503	14.5391	19045	14.5391	21735
14.5523	4053	14.5523	6855	14.5523	9073	14.5523	11646	14.5523	14203	14.5523	16515	14.5523	19151	14.5523	21775
14.5654	4041	14.5654	6850	14.5654	9011	14.5654	11666	14.5654	14137	14.5654	16640	14.5654	19063	14.5654	21846
14.5785	4054	14.5785	7031	14.5785	9079	14.5785	11606	14.5785	14142	14.5785	16471	14.5785	18972	14.5785	21834
14.5917	4067	14.5917	6936	14.5917	9131	14.5917	11562	14.5917	14163	14.5917	16453	14.5917	19007	14.5917	21736
14.6048	4042	14.6048	6961	14.6048	9216	14.6048	11653	14.6048	14174	14.6048	16534	14.6048	19072	14.6048	21830
14.6179	4062	14.6179	6818	14.6179	9062	14.6179	11657	14.6179	14274	14.6179	16511	14.6179	19055	14.6179	21858
14.6311	4041	14.6311	6788	14.6311	9111	14.6311	11574	14.6311	14250	14.6311	16493	14.6311	18946	14.6311	21841
14.6442	3929	14.6442	6718	14.6442	9274	14.6442	11687	14.6442	14215	14.6442	16505	14.6442	19092	14.6442	21907
14.6573	3929	14.6573	6960	14.6573	9221	14.6573	11596	14.6573	14169	14.6573	16581	14.6573	19021	14.6573	21772
14.6705	4035	14.6705	6924	14.6705	9188	14.6705	11562	14.6705	14277	14.6705	16697	14.6705	19075	14.6705	21799
14.6836	3956	14.6836	6918	14.6836	9069	14.6836	11543	14.6836	14078	14.6836	16542	14.6836	19104	14.6836	21804
14.6967	3924	14.6967	6890	14.6967	9108	14.6967	11691	14.6967	14127	14.6967	16531	14.6967	19012	14.6967	21837
14.7098	4107	14.7098	6850	14.7098	9136	14.7098	11623	14.7098	14148	14.7098	16500	14.7098	18970	14.7098	21822
14.723	4062	14.723	6849	14.723	9157	14.723	11671	14.723	14173	14.723	16490	14.723	19075	14.723	21757
14.7361	3980	14.7361	6851	14.7361	9117	14.7361	11715	14.7361	14233	14.7361	16531	14.7361	19027	14.7361	21814
14.7492	4120	14.7492	6868	14.7492	9116	14.7492	11615	14.7492	14192	14.7492	16422	14.7492	19089	14.7492	21813
14.7624	4008	14.7624	6937	14.7624	9249	14.7624	11602	14.7624	14224	14.7624	16499	14.7624	18985	14.7624	21875
14.7755	3980	14.7755	6896	14.7755	9173	14.7755	11613	14.7755	14137	14.7755	16559	14.7755	18971	14.7755	21835
14.7886	4062	14.7886	6835	14.7886	9107	14.7886	11566	14.7886	14168	14.7886	16489	14.7886	19021	14.7886	21803
14.8018	3972	14.8018	6809	14.8018	9110	14.8018	11638	14.8018	14318	14.8018	16429	14.8018	19095	14.8018	21830
14.8149	4082	14.8149	6782	14.8149	9067	14.8149	11562	14.8149	14212	14.8149	16570	14.8149	18999	14.8149	21878
14.828	4092	14.828	6930	14.828	9230	14.828	11619	14.828	14212	14.828	16575	14.828	18961	14.828	21815
14.8412	4081	14.8412	6939	14.8412	9116	14.8412	11590	14.8412	14129	14.8412	16552	14.8412	19040	14.8412	21787
14.8543	3913	14.8543	6865	14.8543	9162	14.8543	11666	14.8543	14297	14.8543	16463	14.8543	18927	14.8543	21828
14.8674	4091	14.8674	6895	14.8674	9093	14.8674	11578	14.8674	14128	14.8674	16552	14.8674	19061	14.8674	21811
14.8805	4061	14.8805	6918	14.8805	9057	14.8805	11594	14.8805	14135	14.8805	16506	14.8805	19063	14.8805	21834
14.8937	3972	14.8937	6910	14.8937	9064	14.8937	11661	14.8937	14168	14.8937	16468	14.8937	19072	14.8937	21742
14.9068	4045	14.9068	6932	14.9068	9035	14.9068	11687	14.9068	14214	14.9068	16567	14.9068	19033	14.9068	21775
14.9199	4030	14.9199	6857	14.9199	9185	14.9199	11553	14.9199	14169	14.9199	16398	14.9199	19074	14.9199	21952
14.9331	4019	14.9331	6862	14.9331	9154	14.9331	11619	14.9331	14135	14.9331	16491	14.9331	18968	14.9331	21907
14.9462	4155	14.9462	6976	14.9462	9131	14.9462	11667	14.9462	14197	14.9462	16481	14.9462	19025	14.9462	21865
14.9593	3968	14.9593	6917	14.9593	9128	14.9593	11561	14.9593	14182	14.9593	16546	14.9593	18979	14.9593	21845
14.9725	3991	14.9725	6921	14.9725	9257	14.9725	11612	14.9725	14213	14.9725	16484	14.9725	19038	14.9725	21880
14.9856	4017	14.9856	6933	14.9856	9180	14.9856	11700	14.9856	14153	14.9856	16473	14.9856	19024	14.9856	21782
14.9987	3921	14.9987	6947	14.9987	9153	14.9987	11612	14.9987	14164	14.9987	16577	14.9987	19088	14.9987	21815
15.0118	4080	15.0118	6887	15.0118	9082	15.0118	11534	15.0118	14118	15.0118	16521	15.0118	19028	15.0118	21731
15.025	3993	15.025	6840	15.025	9171	15.025	11606	15.025	14143	15.025	16470	15.025	19067	15.025	21851
15.0381	3981	15.0381	6879	15.0381	9081	15.0381	11509	15.0381	14155	15.0381	16493	15.0381	19076	15.0381	21828
15.0512	4047	15.0512	6860	15.0512	9058	15.0512	11578	15.0512	14217	15.0512	16554	15.0512	19014	15.0512	21775
15.0644	4023	15.0644	6878	15.0644	9158	15.0644	11644	15.0644	14105	15.0644	16497	15.0644	18976	15.0644	21840
15.0775	4040	15.0775	6925	15.0775	9117	15.0775	11654	15.0775	14172	15.0775	16472	15.0775	19056	15.0775	21806
15.0906	3987	15.0906	6935	15.0906	9188	15.0906	11673	15.0906	14199	15.0906	16643	15.0906	18965	15.0906	21761
15.1037	3977	15.1037	6794	15.1037	9120	15.1037	11707	15.1037	14235	15.1037	16431	15.1037	19040	15.1037	21826
15.1169	4022	15.1169	6831	15.1169	9139	15.1169	11605	15.1169	14219	15.1169	16468	15.1169	19051	15.1169	21757
15.13	4107	15.13	6875	15.13	9229	15.13	11631	15.13	14116	15.13	16485	15.13	18941	15.13	21829
15.1431	4004	15.1431	6828	15.1431	9275	15.1431	11625	15.1431	14138	15.1431	16518	15.1431	18980	15.1431	21796
15.1563	4001	15.1563	6918	15.1563	9154	15.1563	11677	15.1563	14189	15.1563	16580	15.1563	19013	15.1563	21858
15.1694	4100	15.1694	6937	15.1694	9120	15.1694	11600	15.1694	14290	15.1694	16522	15.1694	19043	15.1694	21812
15.1825	3939	15.1825	6820	15.1825	9037	15.1825	11661	15.1825	14089	15.1825	16537	15.1825	19088	15.1825	21838
15.1957	3971	15.1957	6935	15.1957	9238	15.1957	11649	15.1957	14304	15.1957	16471	15.1957	18960	15.1957	21739
15.2088	4124	15.2088	6878	15.2088	9103	15.2088	11654	15.2088	14258	15.2088	16367	15.2088	19073	15.2088	21897
15.2219	3960	15.2219	6889	15.2219	9151	15.2219	11563	15.2219	14189	15.2219	16476	15.2219	19149	15.2219	21822
15.2351	4050	15.2351	6856	15.2351	9105	15.2351	11670	15.2351	14221	15.2351	16536	15.2351	19044	15.2351	21825
15.2482	4054	15.2482	6872	15.2482	9110	15.2482	11659	15.2482	14106	15.2482	16505	15.2482	18892	15.2482	21854
15.2613	3995	15.2613	6812	15.2613	9137	15.2613	11635	15.2613	14169	15.2613	16496	15.2613	19012	15.2613	21817
15.2744	3984	15.2744	6916	15.2744	9287	15.2744	11583	15.2744	14216	15.2744	16501	15.2744	18978	15.2744	21873
15.2876	3974	15.2876	6859	15.2876	9147	15.2876	11551	15.2876	14219	15.2876	16533	15.2876	18977	15.2876	21770
15.3007	3980	15.3007	6931	15.3007	9191	15.3007	11615	15.3007	14161	15.3007	16534	15.3007	19019	15.3007	21883
15.3138	4021	15.3138	6893	15.3138	9123	15.3138	11605	15.3138	14268	15.3138	16563	15.3138	18945	15.3138	21915
15.327	3991	15.327	6901	15.327	9219	15.327	11592	15.327	14195	15.327	16560	15.327	19024	15.327	21939
15.3401	4047	15.3401	6786	15.3401	9162	15.3401	11556	15.3401	14189	15.3401	16569	15.3401	18996	15.3401	21833
15.3532	4079	15.3532	6893	15.3532	9103	15.3532	11641	15.3532	14152	15.3532	16589	15.3532	18976	15.3532	21850
15.3664	4004	15.3664	6807	15.3664	9129	15.3664	11616	15.3664	14160	15.3664	16462	15.3664	18914	15.3664	21891
15.3795	4047	15.3795	6817	15.3795	9195	15.3795	11619	15.3795	14105	15.3795	16447	15.3795	18965	15.3795	21862
15.3926	4064	15.3926	6833	15.3926	9208	15.3926	11678	15.3926	14192	15.3926	16445	15.3926	18938	15.3926	21859
15.4057	4010	15.4057	6878	15.4057	9196	15.4057	11637	15.4057	14194	15.4057	16539	15.4057	18984	15.4057	21799
15.4189	3989	15.4189	6829	15.4189	9157	15.4189	11588	15.4189	14141	15.4189	16491	15.4189	19036	15.4189	21879
15.432	3961	15.432	6799	15.432	9139	15.432	11639	15.432	14325	15.432	16525	15.432	18984	15.432	21792
15.4451	3976	15.4451	6882	15.4451	9205	15.4451	11702	15.4451	14171	15.4451	16449	15.4451	18968	15.4451	21740
15.4583	3951	15.4583	6916	15.4583	9167	15.4583	11572	15.4583	14219	15.4583	16574	15.4583	18926	15.4583	21865
15.4714	3934	15.4714	6866	15.4714	9162	15.4714	11740	15.4714	14207	15.4714	16516	15.4714	19013	15.4714	21786
15.4845	4114	15.4845	6845	15.4845	9113	15.4845	11560	15.4845	14138	15.4845	16467	15.4845	19073	15.4845	21872
15.4977	4030	15.4977	6797	15.4977	9100	15.4977	11600	15.4977	14261	15.4977	16480	15.4977	19088	15.4977	21831
15.5108	4018	15.5108	6859	15.5108	9107	15.5108	11593	15.5108	14114	15.5108	16515	15.5108	19072	15.5108	21873
15.5239	4138	15.5239	6793	15.5239	9095	15.5239	11562	15.5239	14248	15.5239	16479	15.5239	19034	15.5239	21856
15.5371	3901	15.5371	6812	15.5371	9006	15.5371	11600	15.5371	14209	15.5371	16406	15.5371	19028	15.5371	21800
15.5502	4015	15.5502	6928	15.5502	9209	15.5502	11659	15.5502	14147	15.5502	16501	15.5502	19004	15.5502	21762
15.5633	4080	15.5633	6836	15.5633	9060	15.5633	11536	15.5633	14176	15.5633	16554	15.5633	18965	15.5633	21721
15.5764	4076	15.5764	6793	15.5764	9126	15.5764	11613	15.5764	14210	15.5764	16545	15.5764	18875	15.5764	21771
15.5896	4052	15.5896	6950	15.5896	9163	15.5896	11695	15.5896	14150	15.5896	16495	15.5896	18913	15.5896	21838
15.6027	3937	15.6027	6782	15.6027	9010	15.6027	11643	15.6027	14092	15.6027	16506	15.6027	19029	15.6027	21872
15.6158	3920	15.6158	6860	15.6158	9061	15.6158	11554	15.6158	14201	15.6158	16572	15.6158	18975	15.6158	21809
15.629	4044	15.629	6877	15.629	9135	15.629	11629	15.629	14223	15.629	16631	15.629	18966	15.629	21890
15.6421	4088	15.6421	6839	15.6421	9060	15.6421	11650	15.6421	14132	15.6421	16479	15.6421	19014	15.6421	21797
15.6552	4041	15.6552	6777	15.6552	9030	15.6552	11644	15.6552	14163	15.6552	16514	15.6552	18998	15.6552	21898
15.6684	4021	15.6684	6890	15.6684	9125	15.6684	11745	15.6684	14127	15.6684	16629	15.6684	19002	15.6684	21797
15.6815	4173	15.6815	6835	15.6815	9019	15.6815	11697	15.6815	14158	15.6815	16571	15.6815	19065	15.6815	21801
15.6946	3950	15.6946	6865	15.6946	9203	15.6946	11614	15.6946	14081	15.6946	16493	15.6946	19064	15.6946	21913
15.7078	4042	15.7078	6758	15.7078	9280	15.7078	11680	15.7078	14219	15.7078	16480	15.7078	19016	15.7078	21849
15.7209	4069	15.7209	6867	15.7209	9175	15.7209	11636	15.7209	14075	15.7209	16485	15.7209	19007	15.7209	21822
15.734	3995	15.734	6819	15.734	9180	15.734	11551	15.734	14140	15.734	16549	15.734	18916	15.734	21813
15.7471	4056	15.7471	6857	15.7471	9180	15.7471	11645	15.7471	14074	15.7471	16515	15.7471	18985	15.7471	21715
15.7603	4023	15.7603	6928	15.7603	9065	15.7603	11612	15.7603	14088	15.7603	16434	15.7603	19009	15.7603	21827
15.7734	4068	15.7734	6867	15.7734	9154	15.7734	11574	15.7734	14051	15.7734	16453	15.7734	18997	15.7734	21849
15.7865	4048	15.7865	6966	15.7865	9006	15.7865	11619	15.7865	14172	15.7865	16538	15.7865	18998	15.7865	21917
15.7997	4014	15.7997	6883	15.7997	9157	15.7997	11666	15.7997	14199	15.7997	16409	15.7997	19006	15.7997	21858
15.8128	4157	15.8128	6870	15.8128	9066	15.8128	11736	15.8128	14130	15.8128	16419	15.8128	18995	15.8128	21832
15.8259	4019	15.8259	6906	15.8259	9029	15.8259	11699	15.8259	14163	15.8259	16467	15.8259	18964	15.8259	21746
15.8391	4002	15.8391	6767	15.8391	9115	15.8391	11593	15.8391	14102	15.8391	16456	15.8391	19051	15.8391	21844
15.8522	3959	15.8522	6826	15.8522	9209	15.8522	11599	15.8522	14248	15.8522	16544	15.8522	19046	15.8522	21881
15.8653	4010	15.8653	6920	15.8653	9176	15.8653	11588	15.8653	14100	15.8653	16459	15.8653	19091	15.8653	21860
15.8784	4035	15.8784	6840	15.8784	9131	15.8784	11648	15.8784	14218	15.8784	16476	15.8784	18985	15.8784	21877
15.8916	4059	15.8916	6907	15.8916	9118	15.8916	11608	15.8916	14174	15.8916	16538	15.8916	19097	15.8916	21895
15.9047	4016	15.9047	6806	15.9047	9104	15.9047	11639	15.9047	14139	15.9047	16456	15.9047	18953	15.9047	21930
15.9178	4034	15.9178	6891	15.9178	9239	15.9178	11605	15.9178	14090	15.9178	16398	15.9178	19061	15.9178	21832
15.931	3960	15.931	6881	15.931	9117	15.931	11637	15.931	14229	15.931	16508	15.931	18996	15.931	21955
15.9441	3899	15.9441	6871	15.9441	9139	15.9441	11726	15.9441	14213	15.9441	16454	15.9441	18932	15.9441	21826
15.9572	4039	15.9572	6781	15.9572	9095	15.9572	11703	15.9572	14107	15.9572	16475	15.9572	19010	15.9572	21860
15.9703	4009	15.9703	6835	15.9703	9195	15.9703	11559	15.9703	14123	15.9703	16473	15.9703	18954	15.9703	21881
15.9835	3990	15.9835	6927	15.9835	9083	15.9835	11582	15.9835	14191	15.9835	16378	15.9835	19073	15.9835	21776
15.9966	4055	15.9966	7010	15.9966	9062	15.9966	11615	15.9966	14256	15.9966	16486	15.9966	18946	15.9966	21766
16.0097	3981	16.0097	6901	16.0097	9041	16.0097	11757	16.0097	14183	16.0097	16511	16.0097	19020	16.0097	21756
16.0229	4049	16.0229	6872	16.0229	9041	16.0229	11759	16.0229	14159	16.0229	16461	16.0229	19062	16.0229	21782
16.036	4031	16.036	6971	16.036	9076	16.036	11669	16.036	14231	16.036	16409	16.036	18967	16.036	21896
16.0491	4039	16.0491	6905	16.0491	9145	16.0491	11665	16.0491	14206	16.0491	16499	16.0491	19109	16.0491	21808
16.0623	4040	16.0623	6883	16.0623	9145	16.0623	11703	16.0623	14229	16.0623	16372	16.0623	18965	16.0623	21870
16.0754	4084	16.0754	6862	16.0754	9150	16.0754	11693	16.0754	14216	16.0754	16537	16.0754	19096	16.0754	21792
16.0885	4033	16.0885	6826	16.0885	9121	16.0885	11602	16.0885	14160	16.0885	16435	16.0885	19052	16.0885	21842
16.1016	4022	16.1016	6914	16.1016	9096	16.1016	11637	16.1016	14085	16.1016	16410	16.1016	18921	16.1016	21909
16.1148	3999	16.1148	6796	16.1148	9118	16.1148	11612	16.1148	14162	16.1148	16595	16.1148	18944	16.1148	21834
16.1279	4027	16.1279	6847	16.1279	9057	16.1279	11638	16.1279	14088	16.1279	16585	16.1279	18896	16.1279	21908
16.141	3976	16.141	6890	16.141	9238	16.141	11586	16.141	14043	16.141	16458	16.141	19034	16.141	21765
16.1542	3973	16.1542	6871	16.1542	9099	16.1542	11531	16.1542	14080	16.1542	16495	16.1542	19003	16.1542	21767
16.1673	3950	16.1673	6788	16.1673	9158	16.1673	11607	16.1673	14174	16.1673	16465	16.1673	18989	16.1673	21781
16.1804	4008	16.1804	6798	16.1804	9138	16.1804	11655	16.1804	14169	16.1804	16496	16.1804	18959	16.1804	21779
16.1936	3962	16.1936	6857	16.1936	9175	16.1936	11566	16.1936	14049	16.1936	16490	16.1936	19038	16.1936	21830
16.2067	4129	16.2067	6780	16.2067	9112	16.2067	11588	16.2067	14052	16.2067	16555	16.2067	19001	16.2067	21861
16.2198	4001	16.2198	6832	16.2198	9116	16.2198	11660	16.2198	14016	16.2198	16519	16.2198	19085	16.2198	21785
16.233	3940	16.233	6894	16.233	9178	16.233	11603	16.233	14035	16.233	16427	16.233	19006	16.233	21750
16.2461	3973	16.2461	6842	16.2461	9065	16.2461	11722	16.2461	14145	16.2461	16464	16.2461	18931	16.2461	21842
16.2592	4067	16.2592	6721	16.2592	9186	16.2592	11591	16.2592	14116	16.2592	16465	16.2592	18955	16.2592	21782
16.2723	3932	16.2723	6888	16.2723	9083	16.2723	11547	16.2723	14105	16.2723	16450	16.2723	19058	16.2723	21799
16.2855	4086	16.2855	6800	16.2855	9192	16.2855	11676	16.2855	14204	16.2855	16429	16.2855	19073	16.2855	21862
16.2986	4011	16.2986	6800	16.2986	9143	16.2986	11596	16.2986	14236	16.2986	16412	16.2986	18982	16.2986	21783
16.3117	4067	16.3117	6891	16.3117	9002	16.3117	11535	16.3117	14212	16.3117	16476	16.3117	18965	16.3117	21878
16.3249	4042	16.3249	6842	16.3249	9195	16.3249	11691	16.3249	14121	16.3249	16511	16.3249	19036	16.3249	21821
16.338	3944	16.338	6763	16.338	9135	16.338	11593	16.338	14202	16.338	16485	16.338	19006	16.338	21952
16.3511	4033	16.3511	6823	16.3511	9083	16.3511	11571	16.3511	14162	16.3511	16585	16.3511	19124	16.3511	21790
16.3643	4104	16.3643	6870	16.3643	9135	16.3643	11589	16.3643	14144	16.3643	16510	16.3643	18962	16.3643	21807
16.3774	3803	16.3774	6818	16.3774	9152	16.3774	11677	16.3774	14177	16.3774	16488	16.3774	19073	16.3774	21832
16.3905	3936	16.3905	6794	16.3905	9149	16.3905	11701	16.3905	14102	16.3905	16425	16.3905	19031	16.3905	21923
16.4036	4065	16.4036	6806	16.4036	9187	16.4036	11693	16.4036	14146	16.4036	16403	16.4036	18951	16.4036	21862
16.4168	3897	16.4168	6902	16.4168	9235	16.4168	11637	16.4168	14105	16.4168	16514	16.4168	18934	16.4168	21856
16.4299	4017	16.4299	6836	16.4299	9171	16.4299	11525	16.4299	14118	16.4299	16371	16.4299	18974	16.4299	21839
16.443	3999	16.443	6872	16.443	9157	16.443	11561	16.443	14071	16.443	16413	16.443	19046	16.443	21857
16.4562	4031	16.4562	6736	16.4562	9177	16.4562	11595	16.4562	14187	16.4562	16402	16.4562	18985	16.4562	21768
16.4693	3909	16.4693	6905	16.4693	9177	16.4693	11654	16.4693	14152	16.4693	16424	16.4693	19080	16.4693	21909
16.4824	3931	16.4824	6920	16.4824	9146	16.4824	11702	16.4824	14152	16.4824	16496	16.4824	18975	16.4824	21820
16.4956	4007	16.4956	6720	16.4956	9121	16.4956	11551	16.4956	14170	16.4956	16394	16.4956	19099	16.4956	21831
16.5087	4006	16.5087	6800	16.5087	9077	16.5087	11640	16.5087	14210	16.5087	16442	16.5087	19037	16.5087	21877
16.5218	4013	16.5218	6987	16.5218	9100	16.5218	11649	16.5218	14115	16.5218	16459	16.5218	19074	16.5218	21925
16.5349	3930	16.5349	6772	16.5349	9184	16.5349	11541	16.5349	14118	16.5349	16433	16.5349	18960	16.5349	21853
16.5481	3972	16.5481	6845	16.5481	9140	16.5481	11616	16.5481	14211	16.5481	16379	16.5481	18956	16.5481	21877
16.5612	3926	16.5612	6756	16.5612	9160	16.5612	11738	16.5612	14165	16.5612	16574	16.5612	18940	16.5612	21838
16.5743	4095	16.5743	6832	16.5743	9063	16.5743	11655	16.5743	14103	16.5743	16450	16.5743	19005	16.5743	21795
16.5875	3882	16.5875	6705	16.5875	9108	16.5875	11624	16.5875	14167	16.5875	16509	16.5875	19020	16.5875	21881
16.6006	4042	16.6006	6869	16.6006	9099	16.6006	11575	16.6006	14090	16.6006	16481	16.6006	19051	16.6006	21840
16.6137	4071	16.6137	6842	16.6137	9056	16.6137	11603	16.6137	14160	16.6137	16383	16.6137	19081	16.6137	21785
16.6269	4005	16.6269	6743	16.6269	9158	16.6269	11656	16.6269	14133	16.6269	16444	16.6269	18896	16.6269	21871
16.64	3919	16.64	6893	16.64	9198	16.64	11675	16.64	14132	16.64	16572	16.64	19037	16.64	21934
16.6531	4027	16.6531	6772	16.6531	9130	16.6531	11570	16.6531	14057	16.6531	16449	16.6531	19025	16.6531	21830
16.6663	4033	16.6663	6761	16.6663	9092	16.6663	11676	16.6663	14067	16.6663	16396	16.6663	19012	16.6663	21916
16.6794	3986	16.6794	6768	16.6794	9188	16.6794	11605	16.6794	14177	16.6794	16351	16.6794	18956	16.6794	21913
16.6925	3990	16.6925	6801	16.6925	9145	16.6925	11709	16.6925	14213	16.6925	16473	16.6925	18958	16.6925	21830
16.7056	3972	16.7056	6827	16.7056	8985	16.7056	11663	16.7056	14257	16.7056	16441	16.7056	19026	16.7056	21895
16.7188	3904	16.7188	6914	16.7188	9181	16.7188	11576	16.7188	14221	16.7188	16426	16.7188	18951	16.7188	21781
16.7319	3872	16.7319	6751	16.7319	9108	16.7319	11633	16.7319	14166	16.7319	16475	16.7319	19019	16.7319	21838
16.745	4082	16.745	6934	16.745	9271	16.745	11686	16.745	14138	16.745	16377	16.745	18996	16.745	21896
16.7582	4037	16.7582	6780	16.7582	9119	16.7582	11520	16.7582	14092	16.7582	16418	16.7582	19049	16.7582	21862
16.7713	3939	16.7713	6838	16.7713	9226	16.7713	11583	16.7713	14111	16.7713	16425	16.7713	18990	16.7713	21892
16.7844	3994	16.7844	6869	16.7844	9121	16.7844	11535	16.7844	14046	16.7844	16498	16.7844	18945	16.7844	21838
16.7976	4031	16.7976	6868	16.7976	9221	16.7976	11549	16.7976	14199	16.7976	16377	16.7976	19033	16.7976	21823
16.8107	3986	16.8107	6811	16.8107	9207	16.8107	11604	16.8107	14073	16.8107	16408	16.8107	19025	16.8107	21786
16.8238	3951	16.8238	6954	16.8238	9129	16.8238	11619	16.8238	14169	16.8238	16504	16.8238	19012	16.8238	21870
16.837	4072	16.837	6839	16.837	9077	16.837	11717	16.837	14182	16.837	16467	16.837	18974	16.837	21873
16.8501	4025	16.8501	6786	16.8501	9106	16.8501	11572	16.8501	14093	16.8501	16539	16.8501	18993	16.8501	21809
16.8632	3958	16.8632	6727	16.8632	9153	16.8632	11590	16.8632	14131	16.8632	16507	16.8632	18984	16.8632	21856
16.8763	4057	16.8763	6799	16.8763	9112	16.8763	11634	16.8763	14157	16.8763	16337	16.8763	19041	16.8763	21863
16.8895	3982	16.8895	6835	16.8895	9074	16.8895	11593	16.8895	14239	16.8895	16469	16.8895	19026	16.8895	21786
16.9026	3992	16.9026	6866	16.9026	9200	16.9026	11634	16.9026	14044	16.9026	16408	16.9026	18998	16.9026	21826
16.9157	3960	16.9157	6916	16.9157	8986	16.9157	11609	16.9157	14217	16.9157	16395	16.9157	19012	16.9157	21899
16.9289	4000	16.9289	6793	16.9289	9282	16.9289	11590	16.9289	14091	16.9289	16381	16.9289	19085	16.9289	21772
16.942	3995	16.942	6841	16.942	9104	16.942	11636	16.942	14102	16.942	16374	16.942	19036	16.942	21834
16.9551	4022	16.9551	6863	16.9551	9078	16.9551	11590	16.9551	14260	16.9551	16488	16.9551	18994	16.9551	21922
16.9683	4036	16.9683	6793	16.9683	9195	16.9683	11479	16.9683	14198	16.9683	16447	16.9683	19059	16.9683	21867
16.9814	3987	16.9814	6839	16.9814	9125	16.9814	11617	16.9814	14028	16.9814	16480	16.9814	19150	16.9814	21843
16.9945	3968	16.9945	6867	16.9945	9116	16.9945	11602	16.9945	14017	16.9945	16516	16.9945	19049	16.9945	21883
17.0076	4119	17.0076	6876	17.0076	9074	17.0076	11558	17.0076	14118	17.0076	16477	17.0076	19133	17.0076	21900
17.0208	3911	17.0208	6796	17.0208	9067	17.0208	11622	17.0208	14103	17.0208	16531	17.0208	18985	17.0208	21937
17.0339	4023	17.0339	6871	17.0339	9158	17.0339	11607	17.0339	14109	17.0339	16457	17.0339	18965	17.0339	21892
17.047	3979	17.047	6873	17.047	9150	17.047	11642	17.047	14085	17.047	16425	17.047	19014	17.047	21961
17.0602	4029	17.0602	6837	17.0602	9109	17.0602	11633	17.0602	14034	17.0602	16517	17.0602	18992	17.0602	21917
17.0733	3992	17.0733	6826	17.0733	9173	17.0733	11524	17.0733	14168	17.0733	16393	17.0733	19074	17.0733	21763
17.0864	4036	17.0864	6837	17.0864	9114	17.0864	11664	17.0864	14088	17.0864	16475	17.0864	19053	17.0864	21828
17.0996	4016	17.0996	6715	17.0996	9130	17.0996	11650	17.0996	14101	17.0996	16409	17.0996	18931	17.0996	21795
17.1127	4048	17.1127	6780	17.1127	9130	17.1127	11455	17.1127	14102	17.1127	16436	17.1127	19051	17.1127	21875
17.1258	3954	17.1258	6860	17.1258	9038	17.1258	11615	17.1258	14189	17.1258	16386	17.1258	19049	17.1258	21879
17.139	3976	17.139	6774	17.139	9159	17.139	11545	17.139	14165	17.139	16604	17.139	19146	17.139	21855
17.1521	3979	17.1521	6935	17.1521	9140	17.1521	11528	17.1521	14101	17.1521	16448	17.1521	19036	17.1521	21977
17.1652	4033	17.1652	6881	17.1652	9167	17.1652	11655	17.1652	14085	17.1652	16499	17.1652	18933	17.1652	21894
17.1783	4038	17.1783	6825	17.1783	9222	17.1783	11623	17.1783	14091	17.1783	16467	17.1783	19000	17.1783	21854
17.1915	3951	17.1915	6909	17.1915	9158	17.1915	11572	17.1915	14131	17.1915	16500	17.1915	18933	17.1915	21951
17.2046	4026	17.2046	6903	17.2046	9125	17.2046	11608	17.2046	14136	17.2046	16429	17.2046	19021	17.2046	21850
17.2177	3961	17.2177	6735	17.2177	9235	17.2177	11589	17.2177	14166	17.2177	16481	17.2177	19060	17.2177	21933
17.2309	4019	17.2309	6879	17.2309	9169	17.2309	11561	17.2309	14124	17.2309	16402	17.2309	19078	17.2309	21785
17.244	3958	17.244	6869	17.244	9210	17.244	11603	17.244	14072	17.244	16432	17.244	19025	17.244	21770
17.2571	3909	17.2571	6958	17.2571	9085	17.2571	11656	17.2571	14194	17.2571	16533	17.2571	18920	17.2571	21828
17.2703	4015	17.2703	6896	17.2703	9109	17.2703	11708	17.2703	14161	17.2703	16471	17.2703	18950	17.2703	21897
17.2834	4024	17.2834	6738	17.2834	9045	17.2834	11525	17.2834	14211	17.2834	16401	17.2834	19037	17.2834	21864
17.2965	3953	17.2965	6805	17.2965	9059	17.2965	11626	17.2965	14059	17.2965	16438	17.2965	19021	17.2965	21900
17.3096	4131	17.3096	6798	17.3096	9048	17.3096	11591	17.3096	14050	17.3096	16410	17.3096	19045	17.3096	21798
17.3228	4102	17.3228	6880	17.3228	9186	17.3228	11599	17.3228	14097	17.3228	16453	17.3228	19033	17.3228	21889
17.3359	3893	17.3359	6894	17.3359	9106	17.3359	11687	17.3359	14199	17.3359	16448	17.3359	19063	17.3359	21916
17.349	3933	17.349	6830	17.349	9039	17.349	11593	17.349	14164	17.349	16529	17.349	18911	17.349	21927
17.3622	4068	17.3622	6830	17.3622	9141	17.3622	11669	17.3622	14195	17.3622	16492	17.3622	19017	17.3622	21856
17.3753	4109	17.3753	6807	17.3753	9035	17.3753	11695	17.3753	14107	17.3753	16387	17.3753	19032	17.3753	21868
17.3884	3971	17.3884	6793	17.3884	9146	17.3884	11597	17.3884	14146	17.3884	16494	17.3884	18971	17.3884	21881
17.4016	4068	17.4016	6833	17.4016	9168	17.4016	11663	17.4016	14113	17.4016	16489	17.4016	19106	17.4016	21882
17.4147	3910	17.4147	6821	17.4147	9073	17.4147	11658	17.4147	14177	17.4147	16438	17.4147	19066	17.4147	21860
17.4278	4008	17.4278	6936	17.4278	9102	17.4278	11640	17.4278	14063	17.4278	16459	17.4278	18962	17.4278	21909
17.4409	4052	17.4409	6949	17.4409	9183	17.4409	11612	17.4409	14141	17.4409	16421	17.4409	18948	17.4409	21842
17.4541	4021	17.4541	6822	17.4541	9020	17.4541	11534	17.4541	14042	17.4541	16394	17.4541	19092	17.4541	21848
17.4672	4011	17.4672	6758	17.4672	9108	17.4672	11655	17.4672	14081	17.4672	16409	17.4672	18983	17.4672	21904
17.4803	3990	17.4803	6791	17.4803	9216	17.4803	11661	17.4803	14027	17.4803	16490	17.4803	18995	17.4803	21807
17.4935	3954	17.4935	6963	17.4935	9155	17.4935	11685	17.4935	14083	17.4935	16380	17.4935	19058	17.4935	21830
17.5066	4109	17.5066	6795	17.5066	9262	17.5066	11606	17.5066	14087	17.5066	16426	17.5066	18957	17.5066	21822
17.5197	4007	17.5197	6758	17.5197	9090	17.5197	11606	17.5197	14055	17.5197	16510	17.5197	19039	17.5197	21929
17.5328	3928	17.5328	6844	17.5328	9135	17.5328	11629	17.5328	14198	17.5328	16414	17.5328	18951	17.5328	21748
17.546	4024	17.546	6837	17.546	9243	17.546	11574	17.546	14190	17.546	16559	17.546	19034	17.546	21944
17.5591	4018	17.5591	6791	17.5591	9147	17.5591	11627	17.5591	14099	17.5591	16414	17.5591	18946	17.5591	21851
17.5723	3994	17.5723	6789	17.5723	9116	17.5723	11664	17.5723	14052	17.5723	16406	17.5723	18984	17.5723	21841
17.5854	4015	17.5854	6810	17.5854	9162	17.5854	11710	17.5854	14095	17.5854	16441	17.5854	19089	17.5854	21919
17.5985	4050	17.5985	6831	17.5985	9102	17.5985	11652	17.5985	14167	17.5985	16434	17.5985	19037	17.5985	21833
17.6116	3942	17.6116	6733	17.6116	9067	17.6116	11647	17.6116	14195	17.6116	16382	17.6116	19001	17.6116	21808
17.6248	4106	17.6248	6864	17.6248	9150	17.6248	11580	17.6248	14003	17.6248	16351	17.6248	19011	17.6248	21891
17.6379	3985	17.6379	6915	17.6379	9218	17.6379	11638	17.6379	14081	17.6379	16438	17.6379	18952	17.6379	21857
17.651	4101	17.651	6970	17.651	9076	17.651	11483	17.651	14125	17.651	16448	17.651	19023	17.651	21895
17.6642	3976	17.6642	6829	17.6642	9175	17.6642	11557	17.6642	14139	17.6642	16434	17.6642	19023	17.6642	21887
17.6773	4094	17.6773	6822	17.6773	9160	17.6773	11592	17.6773	14029	17.6773	16522	17.6773	19055	17.6773	21749
17.6904	3923	17.6904	6829	17.6904	9176	17.6904	11517	17.6904	14122	17.6904	16354	17.6904	19022	17.6904	21954
17.7035	3941	17.7035	6838	17.7035	9171	17.7035	11658	17.7035	14227	17.7035	16459	17.7035	18991	17.7035	21822
17.7167	4008	17.7167	6860	17.7167	9115	17.7167	11720	17.7167	14063	17.7167	16403	17.7167	19060	17.7167	21844
17.7298	4002	17.7298	6760	17.7298	9149	17.7298	11616	17.7298	14169	17.7298	16433	17.7298	19091	17.7298	21826
17.7429	4075	17.7429	6818	17.7429	9075	17.7429	11579	17.7429	14064	17.7429	16463	17.7429	18954	17.7429	21879
17.7561	4032	17.7561	6948	17.7561	9191	17.7561	11573	17.7561	14105	17.7561	16408	17.7561	19079	17.7561	21788
17.7692	4017	17.7692	6782	17.7692	9147	17.7692	11622	17.7692	14110	17.7692	16373	17.7692	18997	17.7692	21796
17.7823	4032	17.7823	6847	17.7823	9100	17.7823	11606	17.7823	14121	17.7823	16377	17.7823	19049	17.7823	21830
17.7955	4055	17.7955	6887	17.7955	9203	17.7955	11575	17.7955	14074	17.7955	16344	17.7955	18989	17.7955	21879
17.8086	3949	17.8086	6833	17.8086	9134	17.8086	11537	17.8086	14075	17.8086	16333	17.8086	19068	17.8086	21724
17.8217	3950	17.8217	6728	17.8217	9120	17.8217	11553	17.8217	14140	17.8217	16478	17.8217	18970	17.8217	21826
17.8348	3973	17.8348	6838	17.8348	9252	17.8348	11576	17.8348	14127	17.8348	16375	17.8348	18989	17.8348	21894
17.848	4073	17.848	6789	17.848	9151	17.848	11591	17.848	14077	17.848	16340	17.848	18995	17.848	21828
17.8611	3938	17.8611	6876	17.8611	9124	17.8611	11474	17.8611	14094	17.8611	16357	17.8611	18905	17.8611	21856
17.8742	3950	17.8742	6884	17.8742	9064	17.8742	11561	17.8742	14066	17.8742	16356	17.8742	18902	17.8742	21848
17.8874	4017	17.8874	6871	17.8874	9093	17.8874	11518	17.8874	14105	17.8874	16400	17.8874	18932	17.8874	21803
17.9005	4015	17.9005	6813	17.9005	9010	17.9005	11669	17.9005	14174	17.9005	16512	17.9005	19105	17.9005	21928
17.9136	3943	17.9136	6887	17.9136	9085	17.9136	11642	17.9136	14029	17.9136	16396	17.9136	19102	17.9136	21891
17.9268	4038	17.9268	6716	17.9268	9144	17.9268	11645	17.9268	14100	17.9268	16415	17.9268	19039	17.9268	21920
17.9399	3986	17.9399	6870	17.9399	9063	17.9399	11644	17.9399	14082	17.9399	16473	17.9399	19023	17.9399	21842
17.953	4049	17.953	6800	17.953	9114	17.953	11697	17.953	14036	17.953	16436	17.953	19104	17.953	21948
17.9661	4007	17.9661	6915	17.9661	9146	17.9661	11667	17.9661	14091	17.9661	16508	17.9661	18981	17.9661	21865
17.9793	3856	17.9793	6835	17.9793	9102	17.9793	11642	17.9793	14190	17.9793	16522	17.9793	18973	17.9793	21850
17.9924	3935	17.9924	6923	17.9924	9074	17.9924	11559	17.9924	14168	17.9924	16432	17.9924	18998	17.9924	21831
18.0055	3988	18.0055	6757	18.0055	9198	18.0055	11601	18.0055	14078	18.0055	16372	18.0055	18939	18.0055	21919
18.0187	3887	18.0187	6870	18.0187	9090	18.0187	11599	18.0187	14112	18.0187	16384	18.0187	18988	18.0187	21762
18.0318	4078	18.0318	6803	18.0318	9233	18.0318	11546	18.0318	14121	18.0318	16306	18.0318	19071	18.0318	21836
18.0449	3986	18.0449	6888	18.0449	9171	18.0449	11435	18.0449	14094	18.0449	16482	18.0449	19068	18.0449	21935
18.0581	3974	18.0581	6732	18.0581	9161	18.0581	11527	18.0581	14038	18.0581	16423	18.0581	19017	18.0581	21925
18.0712	4037	18.0712	6887	18.0712	9170	18.0712	11598	18.0712	14056	18.0712	16439	18.0712	19005	18.0712	21810
18.0843	3986	18.0843	6750	18.0843	9188	18.0843	11517	18.0843	13981	18.0843	16486	18.0843	19012	18.0843	21871
18.0975	4051	18.0975	6758	18.0975	9110	18.0975	11573	18.0975	14073	18.0975	16415	18.0975	18951	18.0975	21845
18.1106	3982	18.1106	6853	18.1106	9120	18.1106	11604	18.1106	14149	18.1106	16385	18.1106	19057	18.1106	21872
18.1237	4135	18.1237	6810	18.1237	9151	18.1237	11724	18.1237	14094	18.1237	16376	18.1237	19129	18.1237	21813
18.1368	3990	18.1368	6827	18.1368	9171	18.1368	11654	18.1368	14155	18.1368	16421	18.1368	19103	18.1368	21840
18.15	4036	18.15	6863	18.15	9242	18.15	11447	18.15	14074	18.15	16480	18.15	19024	18.15	21823
18.1631	4028	18.1631	6808	18.1631	9049	18.1631	11508	18.1631	14092	18.1631	16447	18.1631	18981	18.1631	21820
18.1762	4013	18.1762	6746	18.1762	9167	18.1762	11614	18.1762	14102	18.1762	16475	18.1762	19087	18.1762	21785
18.1894	4065	18.1894	6820	18.1894	9122	18.1894	11553	18.1894	14125	18.1894	16495	18.1894	19035	18.1894	21732
18.2025	3980	18.2025	6804	18.2025	9211	18.2025	11535	18.2025	14137	18.2025	16329	18.2025	19031	18.2025	21835
18.2156	4039	18.2156	6831	18.2156	9181	18.2156	11478	18.2156	14012	18.2156	16325	18.2156	19000	18.2156	21835
18.2288	4033	18.2288	6821	18.2288	9205	18.2288	11539	18.2288	14134	18.2288	16458	18.2288	19078	18.2288	21900
18.2419	4003	18.2419	6807	18.2419	9124	18.2419	11634	18.2419	14147	18.2419	16503	18.2419	19018	18.2419	21854
18.255	3975	18.255	6844	18.255	9139	18.255	11587	18.255	14083	18.255	16421	18.255	19112	18.255	21903
18.2681	4105	18.2681	6802	18.2681	9107	18.2681	11664	18.2681	13989	18.2681	16313	18.2681	19025	18.2681	21906
18.2813	3996	18.2813	6755	18.2813	9059	18.2813	11582	18.2813	14065	18.2813	16394	18.2813	19089	18.2813	21711
18.2944	4114	18.2944	6791	18.2944	9107	18.2944	11593	18.2944	14038	18.2944	16437	18.2944	18938	18.2944	21816
18.3075	3864	18.3075	6840	18.3075	9067	18.3075	11634	18.3075	14152	18.3075	16401	18.3075	18946	18.3075	21857
18.3207	4138	18.3207	6735	18.3207	9065	18.3207	11561	18.3207	14051	18.3207	16443	18.3207	19034	18.3207	21883
18.3338	4093	18.3338	6856	18.3338	9073	18.3338	11520	18.3338	14093	18.3338	16353	18.3338	19005	18.3338	21870
18.3469	4005	18.3469	6769	18.3469	9096	18.3469	11534	18.3469	14116	18.3469	16410	18.3469	19046	18.3469	21853
18.3601	4008	18.3601	6758	18.3601	9078	18.3601	11629	18.3601	14057	18.3601	16447	18.3601	18931	18.3601	21795
18.3732	3834	18.3732	6870	18.3732	9179	18.3732	11555	18.3732	14042	18.3732	16532	18.3732	19118	18.3732	21739
18.3863	4012	18.3863	6856	18.3863	9117	18.3863	11564	18.3863	14071	18.3863	16485	18.3863	19003	18.3863	21801
18.3995	3946	18.3995	6746	18.3995	9178	18.3995	11629	18.3995	14193	18.3995	16397	18.3995	19042	18.3995	21736
18.4126	4045	18.4126	6889	18.4126	9100	18.4126	11636	18.4126	14197	18.4126	16419	18.4126	19077	18.4126	21899
18.4257	3922	18.4257	6882	18.4257	9173	18.4257	11576	18.4257	14133	18.4257	16452	18.4257	19086	18.4257	21923
18.4388	4108	18.4388	6880	18.4388	9076	18.4388	11603	18.4388	14079	18.4388	16414	18.4388	19026	18.4388	21822
18.452	4039	18.452	6746	18.452	9040	18.452	11477	18.452	14083	18.452	16373	18.452	18983	18.452	21844
18.4651	4010	18.4651	6799	18.4651	9152	18.4651	11647	18.4651	14206	18.4651	16407	18.4651	18988	18.4651	21832
18.4782	3918	18.4782	6808	18.4782	9090	18.4782	11625	18.4782	14121	18.4782	16351	18.4782	18997	18.4782	21850
18.4914	3976	18.4914	6882	18.4914	9163	18.4914	11593	18.4914	14183	18.4914	16427	18.4914	18920	18.4914	21915
18.5045	4014	18.5045	6845	18.5045	9107	18.5045	11684	18.5045	14106	18.5045	16403	18.5045	18958	18.5045	21860
18.5176	3972	18.5176	6869	18.5176	9169	18.5176	11660	18.5176	14121	18.5176	16450	18.5176	19009	18.5176	21866
18.5308	3961	18.5308	6804	18.5308	9064	18.5308	11533	18.5308	14094	18.5308	16391	18.5308	19032	18.5308	21826
18.5439	3978	18.5439	6734	18.5439	9179	18.5439	11531	18.5439	14145	18.5439	16408	18.5439	19031	18.5439	21815
18.557	3981	18.557	6775	18.557	9040	18.557	11629	18.557	14142	18.557	16378	18.557	19052	18.557	21892
18.5702	4055	18.5702	6713	18.5702	9164	18.5702	11541	18.5702	14160	18.5702	16312	18.5702	18920	18.5702	21914
18.5833	3892	18.5833	6751	18.5833	9098	18.5833	11557	18.5833	14041	18.5833	16383	18.5833	18990	18.5833	21782
18.5964	3922	18.5964	6779	18.5964	9116	18.5964	11627	18.5964	14082	18.5964	16420	18.5964	18977	18.5964	21970
18.6095	4006	18.6095	6883	18.6095	9108	18.6095	11640	18.6095	14159	18.6095	16326	18.6095	19095	18.6095	21839
18.6227	3990	18.6227	6769	18.6227	9128	18.6227	11585	18.6227	13969	18.6227	16434	18.6227	19111	18.6227	21851
18.6358	4046	18.6358	6743	18.6358	9162	18.6358	11575	18.6358	14115	18.6358	16464	18.6358	19084	18.6358	21857
18.6489	3982	18.6489	6805	18.6489	9001	18.6489	11647	18.6489	14138	18.6489	16362	18.6489	18888	18.6489	21885
18.6621	3910	18.6621	6832	18.6621	9175	18.6621	11744	18.6621	14088	18.6621	16347	18.6621	18962	18.6621	21902
18.6752	3902	18.6752	6738	18.6752	9015	18.6752	11575	18.6752	14069	18.6752	16421	18.6752	19019	18.6752	21888
18.6883	4083	18.6883	6867	18.6883	9145	18.6883	11576	18.6883	14094	18.6883	16418	18.6883	19020	18.6883	21864
18.7015	3901	18.7015	6724	18.7015	9169	18.7015	11462	18.7015	14111	18.7015	16463	18.7015	19048	18.7015	21823
18.7146	4063	18.7146	6788	18.7146	9135	18.7146	11532	18.7146	14035	18.7146	16513	18.7146	19002	18.7146	21847
18.7277	3941	18.7277	6872	18.7277	9115	18.7277	11536	18.7277	14076	18.7277	16490	18.7277	19059	18.7277	21924
18.7408	3950	18.7408	6891	18.7408	9060	18.7408	11595	18.7408	14147	18.7408	16472	18.7408	19065	18.7408	21890
18.754	4057	18.754	6918	18.754	9177	18.754	11560	18.754	14158	18.754	16440	18.754	18993	18.754	21879
18.7671	4034	18.7671	6779	18.7671	9152	18.7671	11651	18.7671	14157	18.7671	16527	18.7671	18973	18.7671	21900
18.7802	4054	18.7802	6712	18.7802	9091	18.7802	11607	18.7802	14068	18.7802	16438	18.7802	19004	18.7802	21885
18.7934	3956	18.7934	6759	18.7934	9090	18.7934	11682	18.7934	14114	18.7934	16339	18.7934	19009	18.7934	21819
18.8065	4073	18.8065	6742	18.8065	9082	18.8065	11561	18.8065	14125	18.8065	16420	18.8065	19006	18.8065	21869
18.8196	4024	18.8196	6913	18.8196	9135	18.8196	11574	18.8196	14063	18.8196	16437	18.8196	18982	18.8196	21871
18.8328	3976	18.8328	6827	18.8328	9129	18.8328	11638	18.8328	14068	18.8328	16383	18.8328	19079	18.8328	21911
18.8459	3935	18.8459	6730	18.8459	9157	18.8459	11646	18.8459	14119	18.8459	16390	18.8459	19131	18.8459	21837
18.859	4172	18.859	6834	18.859	8987	18.859	11574	18.859	14146	18.859	16399	18.859	18981	18.859	21905
18.8721	3903	18.8721	6746	18.8721	9039	18.8721	11565	18.8721	14027	18.8721	16465	18.8721	19018	18.8721	21870
18.8853	3993	18.8853	6712	18.8853	9204	18.8853	11657	18.8853	14079	18.8853	16366	18.8853	19006	18.8853	21886
18.8984	4005	18.8984	6744	18.8984	9235	18.8984	11578	18.8984	14139	18.8984	16312	18.8984	19058	18.8984	21809
18.9115	3914	18.9115	6922	18.9115	9204	18.9115	11663	18.9115	14120	18.9115	16414	18.9115	19178	18.9115	21860
18.9247	3930	18.9247	6808	18.9247	9138	18.9247	11642	18.9247	14115	18.9247	16394	18.9247	19024	18.9247	21821
18.9378	4035	18.9378	6817	18.9378	8990	18.9378	11609	18.9378	14115	18.9378	16427	18.9378	19132	18.9378	21911
18.9509	3987	18.9509	6820	18.9509	9062	18.9509	11528	18.9509	14072	18.9509	16391	18.9509	18952	18.9509	21888
18.9641	3990	18.9641	6746	18.9641	9206	18.9641	11535	18.9641	14166	18.9641	16425	18.9641	19029	18.9641	21914
18.9772	4047	18.9772	6860	18.9772	9120	18.9772	11624	18.9772	14191	18.9772	16409	18.9772	19034	18.9772	21945
18.9903	4082	18.9903	6751	18.9903	9174	18.9903	11621	18.9903	14079	18.9903	16345	18.9903	18967	18.9903	21913
19.0035	3988	19.0035	6865	19.0035	9086	19.0035	11583	19.0035	14097	19.0035	16555	19.0035	19064	19.0035	21885
19.0166	4031	19.0166	6826	19.0166	9139	19.0166	11671	19.0166	14091	19.0166	16430	19.0166	19006	19.0166	21956
19.0297	4035	19.0297	6806	19.0297	9109	19.0297	11632	19.0297	14091	19.0297	16410	19.0297	19027	19.0297	21870
19.0428	4114	19.0428	6811	19.0428	9083	19.0428	11511	19.0428	14178	19.0428	16402	19.0428	19007	19.0428	21815
19.056	3979	19.056	6842	19.056	9116	19.056	11578	19.056	14151	19.056	16371	19.056	19004	19.056	21853
19.0691	4039	19.0691	6801	19.0691	9171	19.0691	11458	19.0691	14145	19.0691	16431	19.0691	19048	19.0691	21891
19.0822	3953	19.0822	6729	19.0822	9134	19.0822	11607	19.0822	14101	19.0822	16483	19.0822	19026	19.0822	21878
19.0954	4050	19.0954	6865	19.0954	9151	19.0954	11506	19.0954	13995	19.0954	16395	19.0954	19031	19.0954	21918
19.1085	3876	19.1085	6766	19.1085	9152	19.1085	11561	19.1085	14042	19.1085	16467	19.1085	19093	19.1085	21907
19.1216	3918	19.1216	6781	19.1216	9245	19.1216	11513	19.1216	14065	19.1216	16444	19.1216	19014	19.1216	21905
19.1348	3932	19.1348	6883	19.1348	9134	19.1348	11518	19.1348	14110	19.1348	16384	19.1348	18903	19.1348	21783
19.1479	3986	19.1479	6912	19.1479	9062	19.1479	11460	19.1479	14091	19.1479	16403	19.1479	18990	19.1479	21833
19.161	3819	19.161	6804	19.161	9106	19.161	11586	19.161	14014	19.161	16437	19.161	19029	19.161	21830
19.1741	3931	19.1741	6763	19.1741	9172	19.1741	11613	19.1741	14084	19.1741	16434	19.1741	19030	19.1741	21842
19.1873	4004	19.1873	6751	19.1873	9042	19.1873	11658	19.1873	14082	19.1873	16473	19.1873	19115	19.1873	21983
19.2004	4000	19.2004	6796	19.2004	9185	19.2004	11532	19.2004	13978	19.2004	16378	19.2004	18985	19.2004	21865
19.2135	3984	19.2135	6839	19.2135	9240	19.2135	11492	19.2135	14211	19.2135	16391	19.2135	19057	19.2135	21891
19.2267	3914	19.2267	6775	19.2267	9055	19.2267	11527	19.2267	14120	19.2267	16434	19.2267	19049	19.2267	21852
19.2398	3954	19.2398	6755	19.2398	9144	19.2398	11541	19.2398	14194	19.2398	16361	19.2398	18966	19.2398	21884
19.2529	3895	19.2529	6749	19.2529	9113	19.2529	11584	19.2529	14131	19.2529	16397	19.2529	19049	19.2529	21929
19.266	3939	19.266	6759	19.266	9023	19.266	11608	19.266	14071	19.266	16457	19.266	18964	19.266	21997
19.2792	3970	19.2792	6885	19.2792	9070	19.2792	11465	19.2792	14067	19.2792	16406	19.2792	19078	19.2792	21896
19.2923	3957	19.2923	6799	19.2923	9098	19.2923	11608	19.2923	14160	19.2923	16410	19.2923	18949	19.2923	21778
19.3054	3819	19.3054	6833	19.3054	9146	19.3054	11517	19.3054	14084	19.3054	16408	19.3054	19077	19.3054	21843
19.3186	4010	19.3186	6766	19.3186	9009	19.3186	11598	19.3186	14127	19.3186	16446	19.3186	18907	19.3186	21920
19.3317	3916	19.3317	6779	19.3317	9122	19.3317	11558	19.3317	14136	19.3317	16486	19.3317	18988	19.3317	21871
19.3448	4010	19.3448	6743	19.3448	9092	19.3448	11516	19.3448	13966	19.3448	16344	19.3448	19060	19.3448	21839
19.358	3985	19.358	6753	19.358	9030	19.358	11590	19.358	14075	19.358	16516	19.358	19076	19.358	21890
19.3711	4031	19.3711	6674	19.3711	9111	19.3711	11596	19.3711	14120	19.3711	16400	19.3711	19061	19.3711	21886
19.3842	3875	19.3842	6801	19.3842	9121	19.3842	11603	19.3842	14121	19.3842	16424	19.3842	18966	19.3842	21932
19.3973	3913	19.3973	6743	19.3973	9122	19.3973	11542	19.3973	14143	19.3973	16439	19.3973	19011	19.3973	21836
19.4105	3942	19.4105	6751	19.4105	9059	19.4105	11527	19.4105	14096	19.4105	16458	19.4105	18957	19.4105	21967
19.4236	3916	19.4236	6809	19.4236	9069	19.4236	11703	19.4236	14022	19.4236	16424	19.4236	19049	19.4236	21963
19.4367	4025	19.4367	6697	19.4367	9090	19.4367	11600	19.4367	14032	19.4367	16342	19.4367	19080	19.4367	21908
19.4499	3957	19.4499	6815	19.4499	9077	19.4499	11498	19.4499	13972	19.4499	16353	19.4499	19087	19.4499	21891
19.463	3931	19.463	6697	19.463	9207	19.463	11564	19.463	14139	19.463	16434	19.463	19059	19.463	21856
19.4761	3877	19.4761	6730	19.4761	9116	19.4761	11610	19.4761	14068	19.4761	16456	19.4761	18984	19.4761	21890
19.4893	4009	19.4893	6820	19.4893	9193	19.4893	11542	19.4893	14052	19.4893	16310	19.4893	18971	19.4893	21824
19.5024	4016	19.5024	6733	19.5024	9099	19.5024	11523	19.5024	14068	19.5024	16377	19.5024	18958	19.5024	21811
19.5155	3906	19.5155	6845	19.5155	9155	19.5155	11506	19.5155	14133	19.5155	16299	19.5155	19065	19.5155	21849
19.5287	4029	19.5287	6857	19.5287	9074	19.5287	11557	19.5287	14072	19.5287	16470	19.5287	19053	19.5287	21933
19.5418	3941	19.5418	6748	19.5418	9112	19.5418	11467	19.5418	14124	19.5418	16412	19.5418	19091	19.5418	21966
19.5549	3979	19.5549	6798	19.5549	9146	19.5549	11545	19.5549	14155	19.5549	16414	19.5549	19086	19.5549	21817
19.568	3995	19.568	6866	19.568	9139	19.568	11655	19.568	14108	19.568	16423	19.568	19023	19.568	21816
19.5812	3919	19.5812	6777	19.5812	9092	19.5812	11563	19.5812	14134	19.5812	16359	19.5812	19023	19.5812	21829
19.5943	3950	19.5943	6713	19.5943	9231	19.5943	11588	19.5943	14142	19.5943	16390	19.5943	19030	19.5943	21916
19.6074	3989	19.6074	6705	19.6074	9101	19.6074	11550	19.6074	14141	19.6074	16402	19.6074	19010	19.6074	21776
19.6206	3902	19.6206	6756	19.6206	9230	19.6206	11416	19.6206	14136	19.6206	16306	19.6206	19156	19.6206	21803
19.6337	3966	19.6337	6814	19.6337	9153	19.6337	11512	19.6337	14061	19.6337	16428	19.6337	19045	19.6337	21973
19.6468	3997	19.6468	6690	19.6468	8998	19.6468	11643	19.6468	14157	19.6468	16382	19.6468	19024	19.6468	21844
19.66	3887	19.66	6687	19.66	9205	19.66	11529	19.66	14042	19.66	16447	19.66	18972	19.66	21794
19.6731	3997	19.6731	6750	19.6731	9079	19.6731	11622	19.6731	14133	19.6731	16411	19.6731	18958	19.6731	21861
19.6862	3925	19.6862	6824	19.6862	9009	19.6862	11642	19.6862	14127	19.6862	16376	19.6862	19028	19.6862	21878
19.6993	3954	19.6993	6791	19.6993	9096	19.6993	11522	19.6993	14087	19.6993	16442	19.6993	18925	19.6993	21823
19.7125	3885	19.7125	6830	19.7125	9047	19.7125	11556	19.7125	14123	19.7125	16434	19.7125	18983	19.7125	21928
19.7256	3999	19.7256	6848	19.7256	9081	19.7256	11537	19.7256	14072	19.7256	16370	19.7256	18863	19.7256	21825
19.7387	3962	19.7387	6802	19.7387	9132	19.7387	11607	19.7387	14107	19.7387	16387	19.7387	19007	19.7387	21920
19.7519	4011	19.7519	6788	19.7519	9178	19.7519	11532	19.7519	13933	19.7519	16438	19.7519	19080	19.7519	21904
19.765	3969	19.765	6804	19.765	9117	19.765	11532	19.765	14114	19.765	16400	19.765	19025	19.765	21845
19.7781	4002	19.7781	6836	19.7781	9021	19.7781	11610	19.7781	14230	19.7781	16418	19.7781	18927	19.7781	21953
19.7913	3949	19.7913	6855	19.7913	9156	19.7913	11550	19.7913	14187	19.7913	16391	19.7913	19012	19.7913	21872
19.8044	3894	19.8044	6765	19.8044	9181	19.8044	11625	19.8044	14075	19.8044	16355	19.8044	18977	19.8044	21912
19.8175	3860	19.8175	6757	19.8175	9043	19.8175	11552	19.8175	14141	19.8175	16417	19.8175	18925	19.8175	21926
19.8306	4007	19.8306	6785	19.8306	9132	19.8306	11562	19.8306	13996	19.8306	16493	19.8306	18976	19.8306	21876
19.8438	4018	19.8438	6734	19.8438	8949	19.8438	11524	19.8438	14134	19.8438	16363	19.8438	19114	19.8438	21821
19.8569	3839	19.8569	6680	19.8569	9101	19.8569	11560	19.8569	14079	19.8569	16299	19.8569	18972	19.8569	21861
19.87	3831	19.87	6743	19.87	9153	19.87	11679	19.87	14177	19.87	16320	19.87	18999	19.87	21978
19.8832	3882	19.8832	6754	19.8832	9090	19.8832	11572	19.8832	14156	19.8832	16369	19.8832	19097	19.8832	21871
19.8963	3968	19.8963	6844	19.8963	9120	19.8963	11535	19.8963	14115	19.8963	16344	19.8963	19058	19.8963	21864
19.9094	3998	19.9094	6796	19.9094	9198	19.9094	11616	19.9094	14007	19.9094	16323	19.9094	19101	19.9094	21884
19.9226	3870	19.9226	6823	19.9226	9126	19.9226	11651	19.9226	14150	19.9226	16418	19.9226	19076	19.9226	21939
19.9357	3863	19.9357	6803	19.9357	9198	19.9357	11621	19.9357	14144	19.9357	16454	19.9357	18997	19.9357	21846
19.9488	4028	19.9488	6808	19.9488	9093	19.9488	11609	19.9488	14103	19.9488	16346	19.9488	19025	19.9488	21897
19.962	3983	19.962	6882	19.962	9125	19.962	11574	19.962	14091	19.962	16450	19.962	19016	19.962	21927
19.9751	3927	19.9751	6791	19.9751	9010	19.9751	11483	19.9751	14053	19.9751	16409	19.9751	19052	19.9751	21900
19.9882	3935	19.9882	6798	19.9882	9030	19.9882	11492	19.9882	14100	19.9882	16500	19.9882	19075	19.9882	21935
20.0013	3900	20.0013	6861	20.0013	8999	20.0013	11486	20.0013	14066	20.0013	16365	20.0013	18966	20.0013	21854
20.0145	4013	20.0145	6736	20.0145	9167	20.0145	11700	20.0145	14062	20.0145	16386	20.0145	19082	20.0145	21825
20.0276	3879	20.0276	6800	20.0276	9022	20.0276	11592	20.0276	14025	20.0276	16415	20.0276	19063	20.0276	21915
20.0407	3977	20.0407	6720	20.0407	9170	20.0407	11620	20.0407	14067	20.0407	16506	20.0407	19048	20.0407	21864
20.0539	3958	20.0539	6803	20.0539	9041	20.0539	11577	20.0539	14049	20.0539	16339	20.0539	18980	20.0539	21887
20.067	3879	20.067	6661	20.067	9172	20.067	11567	20.067	14080	20.067	16411	20.067	19054	20.067	21924
20.0801	3975	20.0801	6718	20.0801	9163	20.0801	11624	20.0801	14119	20.0801	16318	20.0801	19060	20.0801	21959
20.0933	3865	20.0933	6849	20.0933	9165	20.0933	11597	20.0933	14104	20.0933	16456	20.0933	18966	20.0933	21880
20.1064	3945	20.1064	6819	20.1064	9238	20.1064	11638	20.1064	14055	20.1064	16376	20.1064	18993	20.1064	21877
20.1195	3915	20.1195	6732	20.1195	9020	20.1195	11641	20.1195	14124	20.1195	16290	20.1195	19031	20.1195	21927
20.1327	3832	20.1327	6738	20.1327	9115	20.1327	11631	20.1327	14149	20.1327	16392	20.1327	19018	20.1327	21882
20.1458	3827	20.1458	6733	20.1458	9089	20.1458	11465	20.1458	14142	20.1458	16512	20.1458	18950	20.1458	21890
20.1589	4076	20.1589	6787	20.1589	9113	20.1589	11477	20.1589	14105	20.1589	16327	20.1589	19100	20.1589	21898
20.172	3966	20.172	6828	20.172	9075	20.172	11578	20.172	14059	20.172	16428	20.172	19022	20.172	21848
20.1852	3857	20.1852	6796	20.1852	9047	20.1852	11518	20.1852	14123	20.1852	16350	20.1852	19008	20.1852	21969
20.1983	3949	20.1983	6858	20.1983	9020	20.1983	11586	20.1983	14020	20.1983	16381	20.1983	19050	20.1983	21942
20.2114	3949	20.2114	6821	20.2114	9040	20.2114	11581	20.2114	14137	20.2114	16332	20.2114	19143	20.2114	21821
20.2246	3953	20.2246	6765	20.2246	9139	20.2246	11548	20.2246	14171	20.2246	16432	20.2246	18982	20.2246	21803
20.2377	3851	20.2377	6829	20.2377	9007	20.2377	11553	20.2377	13986	20.2377	16446	20.2377	18972	20.2377	22031
20.2508	3929	20.2508	6689	20.2508	9109	20.2508	11514	20.2508	14055	20.2508	16475	20.2508	19030	20.2508	21805
20.264	4010	20.264	6872	20.264	9145	20.264	11579	20.264	14284	20.264	16497	20.264	18996	20.264	21918
20.2771	3906	20.2771	6852	20.2771	9024	20.2771	11556	20.2771	14069	20.2771	16376	20.2771	19007	20.2771	21838
20.2902	3981	20.2902	6712	20.2902	9048	20.2902	11577	20.2902	14063	20.2902	16394	20.2902	19087	20.2902	21877
20.3033	3823	20.3033	6791	20.3033	9130	20.3033	11672	20.3033	14038	20.3033	16429	20.3033	19029	20.3033	21810
20.3165	3850	20.3165	6852	20.3165	9068	20.3165	11603	20.3165	14043	20.3165	16349	20.3165	19041	20.3165	21901
20.3296	3841	20.3296	6806	20.3296	9105	20.3296	11550	20.3296	14099	20.3296	16428	20.3296	19097	20.3296	21912
20.3427	4021	20.3427	6732	20.3427	9086	20.3427	11510	20.3427	14156	20.3427	16362	20.3427	18919	20.3427	21850
20.3559	3874	20.3559	6808	20.3559	9185	20.3559	11572	20.3559	14098	20.3559	16418	20.3559	19042	20.3559	21874
20.369	3836	20.369	6777	20.369	9057	20.369	11601	20.369	14090	20.369	16403	20.369	19033	20.369	21885
20.3821	4031	20.3821	6914	20.3821	9042	20.3821	11531	20.3821	14038	20.3821	16349	20.3821	19036	20.3821	21868
20.3953	3924	20.3953	6778	20.3953	9117	20.3953	11661	20.3953	14087	20.3953	16403	20.3953	19019	20.3953	21834
20.4084	3932	20.4084	6761	20.4084	9092	20.4084	11525	20.4084	14121	20.4084	16292	20.4084	19053	20.4084	21817
20.4215	3918	20.4215	6883	20.4215	9129	20.4215	11696	20.4215	14116	20.4215	16376	20.4215	19047	20.4215	21814
20.4347	3970	20.4347	6698	20.4347	9054	20.4347	11637	20.4347	14115	20.4347	16358	20.4347	18990	20.4347	21914
20.4478	3948	20.4478	6875	20.4478	9096	20.4478	11565	20.4478	14152	20.4478	16314	20.4478	19011	20.4478	21747
20.4609	3897	20.4609	6844	20.4609	9076	20.4609	11533	20.4609	14093	20.4609	16388	20.4609	19015	20.4609	21873
20.474	3988	20.474	6776	20.474	9111	20.474	11567	20.474	14193	20.474	16420	20.474	19046	20.474	21738
20.4872	3919	20.4872	6774	20.4872	9034	20.4872	11574	20.4872	14128	20.4872	16388	20.4872	19005	20.4872	21928
20.5003	3913	20.5003	6736	20.5003	9176	20.5003	11548	20.5003	14067	20.5003	16357	20.5003	18968	20.5003	21925
20.5134	3891	20.5134	6731	20.5134	8875	20.5134	11535	20.5134	14044	20.5134	16336	20.5134	18989	20.5134	21872
20.5266	3977	20.5266	6738	20.5266	9019	20.5266	11563	20.5266	14092	20.5266	16439	20.5266	19037	20.5266	21903
20.5397	3870	20.5397	6754	20.5397	9085	20.5397	11627	20.5397	14073	20.5397	16391	20.5397	18922	20.5397	21823
20.5528	3961	20.5528	6779	20.5528	9199	20.5528	11620	20.5528	14103	20.5528	16333	20.5528	19082	20.5528	21871
20.566	3949	20.566	6758	20.566	9049	20.566	11482	20.566	14118	20.566	16416	20.566	18981	20.566	21923
20.5791	3980	20.5791	6664	20.5791	9079	20.5791	11552	20.5791	14065	20.5791	16387	20.5791	18990	20.5791	21880
20.5922	4027	20.5922	6712	20.5922	9114	20.5922	11524	20.5922	14077	20.5922	16427	20.5922	18962	20.5922	21841
20.6053	3809	20.6053	6835	20.6053	9140	20.6053	11623	20.6053	14213	20.6053	16315	20.6053	18971	20.6053	21918
20.6185	3892	20.6185	6766	20.6185	9082	20.6185	11592	20.6185	14128	20.6185	16416	20.6185	18921	20.6185	21912
20.6316	3925	20.6316	6683	20.6316	9025	20.6316	11588	20.6316	14084	20.6316	16366	20.6316	19053	20.6316	21837
20.6447	3884	20.6447	6646	20.6447	9218	20.6447	11522	20.6447	13950	20.6447	16435	20.6447	18933	20.6447	21777
20.6579	3846	20.6579	6770	20.6579	9121	20.6579	11517	20.6579	13980	20.6579	16418	20.6579	19059	20.6579	21875
20.671	3950	20.671	6586	20.671	9104	20.671	11633	20.671	14136	20.671	16422	20.671	18943	20.671	21767
20.6841	3817	20.6841	6791	20.6841	9062	20.6841	11496	20.6841	14171	20.6841	16343	20.6841	19021	20.6841	21896
20.6973	3917	20.6973	6757	20.6973	9114	20.6973	11557	20.6973	14182	20.6973	16558	20.6973	19043	20.6973	21875
20.7104	3883	20.7104	6789	20.7104	9084	20.7104	11519	20.7104	14114	20.7104	16296	20.7104	19017	20.7104	21843
20.7235	3765	20.7235	6715	20.7235	9042	20.7235	11621	20.7235	14074	20.7235	16342	20.7235	18956	20.7235	21743
20.7366	3959	20.7366	6763	20.7366	9099	20.7366	11673	20.7366	14103	20.7366	16384	20.7366	19005	20.7366	21970
20.7498	3942	20.7498	6808	20.7498	9135	20.7498	11559	20.7498	14108	20.7498	16338	20.7498	19099	20.7498	21834
20.7629	3906	20.7629	6724	20.7629	9062	20.7629	11553	20.7629	14077	20.7629	16429	20.7629	18989	20.7629	21915
20.776	3867	20.776	6819	20.776	9169	20.776	11522	20.776	14099	20.776	16414	20.776	18989	20.776	21933
20.7892	4012	20.7892	6847	20.7892	9002	20.7892	11575	20.7892	14054	20.7892	16487	20.7892	19002	20.7892	21867
20.8023	3925	20.8023	6702	20.8023	9031	20.8023	11478	20.8023	14101	20.8023	16410	20.8023	19015	20.8023	21847
20.8154	3926	20.8154	6791	20.8154	9046	20.8154	11538	20.8154	13997	20.8154	16257	20.8154	19044	20.8154	21926
20.8286	4032	20.8286	6775	20.8286	9119	20.8286	11642	20.8286	13998	20.8286	16357	20.8286	19022	20.8286	21812
20.8417	3964	20.8417	6800	20.8417	9151	20.8417	11500	20.8417	14107	20.8417	16309	20.8417	19056	20.8417	21733
20.8548	3816	20.8548	6780	20.8548	9098	20.8548	11538	20.8548	14020	20.8548	16393	20.8548	19052	20.8548	21959
20.868	3933	20.868	6727	20.868	9016	20.868	11647	20.868	14084	20.868	16411	20.868	19039	20.868	21937
20.8811	3946	20.8811	6714	20.8811	9072	20.8811	11653	20.8811	14148	20.8811	16371	20.8811	19013	20.8811	21964
20.8942	3816	20.8942	6712	20.8942	9126	20.8942	11655	20.8942	14120	20.8942	16358	20.8942	19057	20.8942	21919
20.9073	3764	20.9073	6751	20.9073	9083	20.9073	11610	20.9073	14023	20.9073	16429	20.9073	19070	20.9073	21923
20.9205	3915	20.9205	6682	20.9205	9096	20.9205	11524	20.9205	14067	20.9205	16410	20.9205	19075	20.9205	21829
20.9336	3859	20.9336	6727	20.9336	9000	20.9336	11537	20.9336	14163	20.9336	16433	20.9336	18970	20.9336	21769
20.9467	4021	20.9467	6780	20.9467	9079	20.9467	11608	20.9467	13969	20.9467	16481	20.9467	18888	20.9467	21902
20.9599	3900	20.9599	6720	20.9599	9043	20.9599	11496	20.9599	13971	20.9599	16332	20.9599	18973	20.9599	21900
20.973	3865	20.973	6768	20.973	9141	20.973	11485	20.973	14115	20.973	16328	20.973	18971	20.973	21793
20.9861	4024	20.9861	6661	20.9861	9180	20.9861	11490	20.9861	14075	20.9861	16458	20.9861	19000	20.9861	21970
20.9992	3836	20.9992	6684	20.9992	9195	20.9992	11493	20.9992	14013	20.9992	16392	20.9992	19046	20.9992	21873
21.0124	3978	21.0124	6825	21.0124	8945	21.0124	11465	21.0124	14117	21.0124	16439	21.0124	18994	21.0124	21794
21.0255	3910	21.0255	6795	21.0255	9069	21.0255	11664	21.0255	13987	21.0255	16385	21.0255	18935	21.0255	21886
21.0386	3907	21.0386	6790	21.0386	9092	21.0386	11558	21.0386	14096	21.0386	16374	21.0386	18971	21.0386	21751
21.0518	3984	21.0518	6792	21.0518	9009	21.0518	11433	21.0518	14094	21.0518	16441	21.0518	19194	21.0518	21932
21.0649	3926	21.0649	6788	21.0649	9099	21.0649	11576	21.0649	14096	21.0649	16321	21.0649	18982	21.0649	21889
21.078	3879	21.078	6698	21.078	9049	21.078	11548	21.078	14095	21.078	16316	21.078	19207	21.078	21835
21.0912	3882	21.0912	6766	21.0912	9157	21.0912	11511	21.0912	14146	21.0912	16331	21.0912	18995	21.0912	21899
21.1043	3870	21.1043	6746	21.1043	9185	21.1043	11554	21.1043	14119	21.1043	16285	21.1043	19076	21.1043	21845
21.1174	3878	21.1174	6764	21.1174	9005	21.1174	11569	21.1174	14121	21.1174	16406	21.1174	19014	21.1174	21915
21.1305	3808	21.1305	6813	21.1305	9056	21.1305	11466	21.1305	14111	21.1305	16370	21.1305	19128	21.1305	21809
21.1437	3904	21.1437	6779	21.1437	9074	21.1437	11523	21.1437	14066	21.1437	16391	21.1437	19048	21.1437	21848
21.1568	3983	21.1568	6745	21.1568	9044	21.1568	11498	21.1568	14110	21.1568	16374	21.1568	19072	21.1568	21894
21.1699	3892	21.1699	6864	21.1699	9119	21.1699	11488	21.1699	14038	21.1699	16252	21.1699	19036	21.1699	21857
21.1831	3865	21.1831	6741	21.1831	9083	21.1831	11558	21.1831	14120	21.1831	16272	21.1831	19061	21.1831	21803
21.1962	3990	21.1962	6749	21.1962	9042	21.1962	11539	21.1962	14054	21.1962	16411	21.1962	18956	21.1962	21844
21.2093	3924	21.2093	6769	21.2093	9082	21.2093	11467	21.2093	14068	21.2093	16313	21.2093	19058	21.2093	21871
21.2225	3919	21.2225	6717	21.2225	9156	21.2225	11503	21.2225	14041	21.2225	16459	21.2225	18990	21.2225	21810
21.2356	3980	21.2356	6608	21.2356	9126	21.2356	11618	21.2356	14123	21.2356	16447	21.2356	18976	21.2356	21921
21.2487	3961	21.2487	6782	21.2487	8999	21.2487	11554	21.2487	13950	21.2487	16403	21.2487	19108	21.2487	21939
21.2619	3866	21.2619	6712	21.2619	9088	21.2619	11475	21.2619	14009	21.2619	16247	21.2619	19043	21.2619	21813
21.275	3916	21.275	6791	21.275	9076	21.275	11618	21.275	13979	21.275	16361	21.275	19070	21.275	21845
21.2881	3934	21.2881	6725	21.2881	9170	21.2881	11586	21.2881	13947	21.2881	16388	21.2881	19098	21.2881	21805
21.3012	3869	21.3012	6783	21.3012	9041	21.3012	11604	21.3012	13977	21.3012	16404	21.3012	19061	21.3012	21966
21.3144	4040	21.3144	6782	21.3144	9142	21.3144	11554	21.3144	14136	21.3144	16380	21.3144	19000	21.3144	21892
21.3275	3991	21.3275	6776	21.3275	9100	21.3275	11516	21.3275	14078	21.3275	16314	21.3275	19037	21.3275	21788
21.3406	3917	21.3406	6747	21.3406	9087	21.3406	11487	21.3406	14050	21.3406	16318	21.3406	19010	21.3406	21946
21.3538	3891	21.3538	6768	21.3538	9135	21.3538	11599	21.3538	14167	21.3538	16481	21.3538	19106	21.3538	21947
21.3669	3904	21.3669	6823	21.3669	9052	21.3669	11550	21.3669	13989	21.3669	16357	21.3669	19021	21.3669	21838
21.38	3879	21.38	6688	21.38	9114	21.38	11560	21.38	14052	21.38	16360	21.38	18897	21.38	21916
21.3932	3793	21.3932	6669	21.3932	9150	21.3932	11504	21.3932	14025	21.3932	16350	21.3932	18904	21.3932	21767
21.4063	3841	21.4063	6740	21.4063	9083	21.4063	11542	21.4063	14053	21.4063	16288	21.4063	18984	21.4063	21890
21.4194	3797	21.4194	6826	21.4194	9085	21.4194	11577	21.4194	14050	21.4194	16323	21.4194	19104	21.4194	22000
21.4325	3848	21.4325	6772	21.4325	9085	21.4325	11460	21.4325	14026	21.4325	16284	21.4325	18974	21.4325	21979
21.4457	3896	21.4457	6795	21.4457	8927	21.4457	11525	21.4457	14079	21.4457	16368	21.4457	18968	21.4457	21924
21.4588	3882	21.4588	6724	21.4588	9074	21.4588	11579	21.4588	14129	21.4588	16284	21.4588	19004	21.4588	21897
21.4719	3989	21.4719	6705	21.4719	9074	21.4719	11535	21.4719	14032	21.4719	16394	21.4719	19011	21.4719	21821
21.4851	3946	21.4851	6687	21.4851	9051	21.4851	11644	21.4851	14071	21.4851	16322	21.4851	19044	21.4851	21891
21.4982	3995	21.4982	6780	21.4982	9110	21.4982	11599	21.4982	14091	21.4982	16365	21.4982	19070	21.4982	21822
21.5113	3852	21.5113	6786	21.5113	9083	21.5113	11539	21.5113	14014	21.5113	16386	21.5113	18993	21.5113	21929
21.5245	3903	21.5245	6676	21.5245	9162	21.5245	11493	21.5245	14105	21.5245	16407	21.5245	18966	21.5245	21909
21.5376	3922	21.5376	6864	21.5376	9149	21.5376	11500	21.5376	14065	21.5376	16395	21.5376	18964	21.5376	21854
21.5507	3888	21.5507	6679	21.5507	9111	21.5507	11515	21.5507	14127	21.5507	16372	21.5507	18981	21.5507	21946
21.5638	3859	21.5638	6644	21.5638	9155	21.5638	11508	21.5638	14047	21.5638	16247	21.5638	19170	21.5638	21910
21.577	3935	21.577	6742	21.577	9092	21.577	11552	21.577	14075	21.577	16370	21.577	19020	21.577	21885
21.5901	3958	21.5901	6760	21.5901	9030	21.5901	11629	21.5901	14047	21.5901	16358	21.5901	18997	21.5901	21772
21.6032	3998	21.6032	6794	21.6032	9181	21.6032	11532	21.6032	13989	21.6032	16345	21.6032	19044	21.6032	21896
21.6164	3890	21.6164	6769	21.6164	9163	21.6164	11573	21.6164	14041	21.6164	16288	21.6164	19049	21.6164	21776
21.6295	3849	21.6295	6646	21.6295	9111	21.6295	11535	21.6295	14102	21.6295	16355	21.6295	19054	21.6295	21983
21.6426	3746	21.6426	6783	21.6426	9196	21.6426	11577	21.6426	14164	21.6426	16398	21.6426	19071	21.6426	21873
21.6558	3871	21.6558	6735	21.6558	9133	21.6558	11443	21.6558	14066	21.6558	16386	21.6558	19062	21.6558	21891
21.6689	3941	21.6689	6638	21.6689	9195	21.6689	11601	21.6689	14076	21.6689	16264	21.6689	19036	21.6689	22027
21.682	3937	21.682	6662	21.682	9141	21.682	11522	21.682	14003	21.682	16307	21.682	19058	21.682	21921
21.6952	3914	21.6952	6788	21.6952	9086	21.6952	11567	21.6952	14142	21.6952	16398	21.6952	19029	21.6952	21827
21.7083	3919	21.7083	6778	21.7083	9109	21.7083	11520	21.7083	13977	21.7083	16346	21.7083	19002	21.7083	21818
21.7214	3874	21.7214	6830	21.7214	9004	21.7214	11551	21.7214	14079	21.7214	16464	21.7214	18992	21.7214	21901
21.7345	3895	21.7345	6764	21.7345	9118	21.7345	11542	21.7345	13989	21.7345	16440	21.7345	18977	21.7345	21874
21.7477	3833	21.7477	6759	21.7477	8936	21.7477	11606	21.7477	14151	21.7477	16476	21.7477	19038	21.7477	21810
21.7608	3887	21.7608	6692	21.7608	9035	21.7608	11528	21.7608	14109	21.7608	16267	21.7608	18914	21.7608	21911
21.7739	4007	21.7739	6721	21.7739	9072	21.7739	11391	21.7739	14081	21.7739	16415	21.7739	19061	21.7739	21807
21.7871	3898	21.7871	6748	21.7871	9097	21.7871	11512	21.7871	14087	21.7871	16443	21.7871	19048	21.7871	21800
21.8002	3932	21.8002	6824	21.8002	9126	21.8002	11532	21.8002	14081	21.8002	16270	21.8002	19134	21.8002	21866
21.8133	3872	21.8133	6853	21.8133	9060	21.8133	11562	21.8133	14071	21.8133	16344	21.8133	19018	21.8133	21924
21.8265	3897	21.8265	6823	21.8265	8949	21.8265	11511	21.8265	14059	21.8265	16387	21.8265	19063	21.8265	21850
21.8396	3779	21.8396	6746	21.8396	8976	21.8396	11417	21.8396	14010	21.8396	16350	21.8396	19110	21.8396	21942
21.8527	3869	21.8527	6679	21.8527	9069	21.8527	11469	21.8527	13971	21.8527	16355	21.8527	19089	21.8527	21893
21.8658	3937	21.8658	6823	21.8658	9051	21.8658	11497	21.8658	14116	21.8658	16359	21.8658	19067	21.8658	21812
21.879	3895	21.879	6658	21.879	9102	21.879	11558	21.879	14024	21.879	16280	21.879	18984	21.879	21937
21.8921	3900	21.8921	6729	21.8921	9126	21.8921	11495	21.8921	14094	21.8921	16341	21.8921	19143	21.8921	21919
21.9052	3871	21.9052	6837	21.9052	9141	21.9052	11578	21.9052	14096	21.9052	16389	21.9052	18989	21.9052	21933
21.9184	3841	21.9184	6816	21.9184	9069	21.9184	11526	21.9184	14002	21.9184	16332	21.9184	19031	21.9184	21907
21.9315	3681	21.9315	6584	21.9315	9141	21.9315	11627	21.9315	14122	21.9315	16252	21.9315	19106	21.9315	21943
21.9446	3955	21.9446	6780	21.9446	9231	21.9446	11533	21.9446	13955	21.9446	16310	21.9446	19091	21.9446	21882
21.9578	3787	21.9578	6743	21.9578	9046	21.9578	11549	21.9578	14146	21.9578	16337	21.9578	18986	21.9578	21866
21.9709	3981	21.9709	6645	21.9709	9121	21.9709	11544	21.9709	14138	21.9709	16394	21.9709	19094	21.9709	21866
21.984	3925	21.984	6761	21.984	9236	21.984	11549	21.984	14081	21.984	16400	21.984	19059	21.984	21864
21.9972	3830	21.9972	6638	21.9972	9147	21.9972	11528	21.9972	14058	21.9972	16315	21.9972	19084	21.9972	21908
22.0103	3858	22.0103	6757	22.0103	9146	22.0103	11595	22.0103	13970	22.0103	16346	22.0103	19060	22.0103	22011
22.0234	3798	22.0234	6806	22.0234	9121	22.0234	11632	22.0234	14215	22.0234	16419	22.0234	19128	22.0234	21841
22.0365	3734	22.0365	6722	22.0365	9126	22.0365	11505	22.0365	14052	22.0365	16386	22.0365	19070	22.0365	21932
22.0497	3853	22.0497	6604	22.0497	9034	22.0497	11554	22.0497	14090	22.0497	16312	22.0497	19057	22.0497	21844
22.0628	3849	22.0628	6806	22.0628	9095	22.0628	11548	22.0628	14060	22.0628	16344	22.0628	19038	22.0628	21853
22.0759	3763	22.0759	6730	22.0759	8972	22.0759	11618	22.0759	14051	22.0759	16449	22.0759	19017	22.0759	21889
22.0891	3856	22.0891	6759	22.0891	9104	22.0891	11517	22.0891	14034	22.0891	16392	22.0891	18988	22.0891	21836
22.1022	3871	22.1022	6735	22.1022	9118	22.1022	11464	22.1022	14012	22.1022	16362	22.1022	19104	22.1022	21937
22.1153	3807	22.1153	6831	22.1153	9007	22.1153	11540	22.1153	14043	22.1153	16380	22.1153	18965	22.1153	21884
22.1285	3899	22.1285	6701	22.1285	9045	22.1285	11449	22.1285	14091	22.1285	16313	22.1285	19030	22.1285	21834
22.1416	3918	22.1416	6668	22.1416	9056	22.1416	11382	22.1416	14037	22.1416	16300	22.1416	19086	22.1416	21906
22.1547	3865	22.1547	6612	22.1547	9184	22.1547	11495	22.1547	14145	22.1547	16310	22.1547	19106	22.1547	21976
22.1678	3823	22.1678	6770	22.1678	9099	22.1678	11558	22.1678	14128	22.1678	16307	22.1678	19075	22.1678	21927
22.181	3878	22.181	6854	22.181	9087	22.181	11611	22.181	14024	22.181	16397	22.181	19066	22.181	21913
22.1941	3913	22.1941	6752	22.1941	9027	22.1941	11584	22.1941	13989	22.1941	16361	22.1941	19045	22.1941	21926
22.2072	3849	22.2072	6567	22.2072	9126	22.2072	11604	22.2072	14112	22.2072	16403	22.2072	19038	22.2072	21871
22.2204	3913	22.2204	6739	22.2204	9040	22.2204	11475	22.2204	14088	22.2204	16398	22.2204	19001	22.2204	21881
22.2335	3928	22.2335	6732	22.2335	8860	22.2335	11567	22.2335	14052	22.2335	16285	22.2335	19057	22.2335	21905
22.2466	3879	22.2466	6749	22.2466	9002	22.2466	11428	22.2466	14082	22.2466	16350	22.2466	18896	22.2466	21858
22.2598	3900	22.2598	6621	22.2598	8957	22.2598	11632	22.2598	14101	22.2598	16367	22.2598	19124	22.2598	21895
22.2729	3815	22.2729	6756	22.2729	9073	22.2729	11470	22.2729	14125	22.2729	16353	22.2729	19073	22.2729	21917
22.286	3952	22.286	6671	22.286	9103	22.286	11561	22.286	13999	22.286	16441	22.286	19004	22.286	21855
22.2992	3846	22.2992	6699	22.2992	9044	22.2992	11450	22.2992	14034	22.2992	16370	22.2992	19050	22.2992	21940
22.3123	3861	22.3123	6667	22.3123	9186	22.3123	11595	22.3123	14139	22.3123	16458	22.3123	19051	22.3123	21803
22.3254	3858	22.3254	6649	22.3254	8987	22.3254	11473	22.3254	14016	22.3254	16386	22.3254	19071	22.3254	21882
22.3385	3883	22.3385	6530	22.3385	9219	22.3385	11534	22.3385	13962	22.3385	16360	22.3385	19134	22.3385	21839
22.3517	3949	22.3517	6708	22.3517	9087	22.3517	11535	22.3517	14138	22.3517	16422	22.3517	19082	22.3517	21857
22.3648	3816	22.3648	6655	22.3648	9247	22.3648	11565	22.3648	14107	22.3648	16340	22.3648	19087	22.3648	21875
22.3779	3867	22.3779	6680	22.3779	9071	22.3779	11605	22.3779	14010	22.3779	16400	22.3779	19102	22.3779	21858
22.3911	3833	22.3911	6786	22.3911	9072	22.3911	11502	22.3911	14021	22.3911	16330	22.3911	19049	22.3911	21934
22.4042	3749	22.4042	6670	22.4042	8996	22.4042	11562	22.4042	14016	22.4042	16276	22.4042	18968	22.4042	21860
22.4173	3893	22.4173	6749	22.4173	9116	22.4173	11510	22.4173	14123	22.4173	16304	22.4173	19058	22.4173	21949
22.4305	3756	22.4305	6773	22.4305	9033	22.4305	11540	22.4305	14028	22.4305	16354	22.4305	18958	22.4305	21907
22.4436	3838	22.4436	6734	22.4436	9085	22.4436	11532	22.4436	14070	22.4436	16311	22.4436	19124	22.4436	21771
22.4567	3914	22.4567	6624	22.4567	9118	22.4567	11585	22.4567	14013	22.4567	16451	22.4567	19005	22.4567	21892
22.4698	3835	22.4698	6782	22.4698	9178	22.4698	11584	22.4698	14017	22.4698	16406	22.4698	18974	22.4698	21839
22.483	3883	22.483	6717	22.483	9095	22.483	11550	22.483	14074	22.483	16392	22.483	18951	22.483	21906
22.4961	3878	22.4961	6680	22.4961	9071	22.4961	11453	22.4961	14069	22.4961	16336	22.4961	18917	22.4961	21927
22.5092	3849	22.5092	6728	22.5092	9095	22.5092	11599	22.5092	14156	22.5092	16437	22.5092	19114	22.5092	21799
22.5224	3972	22.5224	6772	22.5224	9107	22.5224	11500	22.5224	13956	22.5224	16480	22.5224	19068	22.5224	21819
22.5355	3895	22.5355	6661	22.5355	9131	22.5355	11442	22.5355	14099	22.5355	16396	22.5355	19112	22.5355	21814
22.5486	3830	22.5486	6675	22.5486	9144	22.5486	11475	22.5486	14044	22.5486	16311	22.5486	19056	22.5486	21828
22.5617	3882	22.5617	6712	22.5617	9134	22.5617	11556	22.5617	14074	22.5617	16396	22.5617	18972	22.5617	21894
22.5749	3874	22.5749	6790	22.5749	9179	22.5749	11516	22.5749	14045	22.5749	16463	22.5749	19080	22.5749	21844
22.588	3891	22.588	6658	22.588	9124	22.588	11546	22.588	14038	22.588	16389	22.588	19036	22.588	21843
22.6011	3848	22.6011	6709	22.6011	9051	22.6011	11506	22.6011	14095	22.6011	16450	22.6011	19123	22.6011	21779
22.6143	3876	22.6143	6585	22.6143	9083	22.6143	11531	22.6143	14118	22.6143	16349	22.6143	19059	22.6143	21869
22.6274	4001	22.6274	6653	22.6274	9112	22.6274	11556	22.6274	14137	22.6274	16368	22.6274	19027	22.6274	21888
22.6405	3951	22.6405	6659	22.6405	9025	22.6405	11571	22.6405	14089	22.6405	16384	22.6405	19033	22.6405	21876
22.6537	3969	22.6537	6709	22.6537	9033	22.6537	11533	22.6537	14124	22.6537	16331	22.6537	19063	22.6537	21873
22.6668	3859	22.6668	6643	22.6668	9062	22.6668	11481	22.6668	14036	22.6668	16364	22.6668	19191	22.6668	21917
22.6799	3876	22.6799	6652	22.6799	9103	22.6799	11491	22.6799	13998	22.6799	16456	22.6799	19156	22.6799	21915
22.6931	3895	22.6931	6650	22.6931	9042	22.6931	11493	22.6931	13955	22.6931	16535	22.6931	19079	22.6931	21864
22.7062	3917	22.7062	6632	22.7062	9041	22.7062	11595	22.7062	14008	22.7062	16387	22.7062	19011	22.7062	21939
22.7193	3841	22.7193	6716	22.7193	8970	22.7193	11573	22.7193	14054	22.7193	16428	22.7193	19157	22.7193	22011
22.7325	3882	22.7325	6672	22.7325	9032	22.7325	11554	22.7325	14067	22.7325	16413	22.7325	19100	22.7325	21900
22.7456	3964	22.7456	6678	22.7456	9285	22.7456	11467	22.7456	14073	22.7456	16378	22.7456	19037	22.7456	21906
22.7587	3863	22.7587	6718	22.7587	9092	22.7587	11520	22.7587	14161	22.7587	16383	22.7587	19121	22.7587	21887
22.7718	3764	22.7718	6845	22.7718	9093	22.7718	11431	22.7718	14133	22.7718	16456	22.7718	18988	22.7718	21920
22.785	3799	22.785	6627	22.785	9048	22.785	11511	22.785	14083	22.785	16320	22.785	19047	22.785	21879
22.7981	3857	22.7981	6780	22.7981	8984	22.7981	11463	22.7981	14036	22.7981	16301	22.7981	18997	22.7981	21887
22.8112	3923	22.8112	6716	22.8112	9068	22.8112	11533	22.8112	14035	22.8112	16435	22.8112	19141	22.8112	21870
22.8244	3774	22.8244	6665	22.8244	9104	22.8244	11516	22.8244	13970	22.8244	16459	22.8244	19067	22.8244	21811
22.8375	3834	22.8375	6767	22.8375	9080	22.8375	11601	22.8375	14048	22.8375	16290	22.8375	18965	22.8375	21831
22.8506	3825	22.8506	6686	22.8506	9010	22.8506	11493	22.8506	14084	22.8506	16387	22.8506	19009	22.8506	21843
22.8637	3866	22.8637	6637	22.8637	9035	22.8637	11654	22.8637	14040	22.8637	16360	22.8637	18945	22.8637	21873
22.8769	3839	22.8769	6714	22.8769	9068	22.8769	11589	22.8769	14105	22.8769	16356	22.8769	19010	22.8769	21867
22.89	3834	22.89	6756	22.89	9047	22.89	11529	22.89	14082	22.89	16397	22.89	19111	22.89	21837
22.9031	3847	22.9031	6710	22.9031	9190	22.9031	11604	22.9031	14094	22.9031	16348	22.9031	18963	22.9031	21954
22.9163	3750	22.9163	6768	22.9163	9026	22.9163	11570	22.9163	14063	22.9163	16312	22.9163	18991	22.9163	21932
22.9294	3818	22.9294	6762	22.9294	9039	22.9294	11518	22.9294	14084	22.9294	16467	22.9294	19094	22.9294	21943
22.9425	3931	22.9425	6716	22.9425	9063	22.9425	11585	22.9425	14080	22.9425	16436	22.9425	19077	22.9425	21791
22.9557	3891	22.9557	6689	22.9557	9077	22.9557	11493	22.9557	14064	22.9557	16373	22.9557	19161	22.9557	21822
22.9688	3813	22.9688	6680	22.9688	9093	22.9688	11547	22.9688	14118	22.9688	16403	22.9688	19145	22.9688	21964
22.9819	3910	22.9819	6640	22.9819	9171	22.9819	11499	22.9819	14021	22.9819	16365	22.9819	19020	22.9819	21973
22.995	3843	22.995	6675	22.995	9141	22.995	11546	22.995	14086	22.995	16409	22.995	18928	22.995	21890
23.0082	3831	23.0082	6729	23.0082	9199	23.0082	11653	23.0082	14164	23.0082	16334	23.0082	18998	23.0082	21866
23.0213	3824	23.0213	6681	23.0213	9171	23.0213	11650	23.0213	14022	23.0213	16452	23.0213	18971	23.0213	21973
23.0344	3975	23.0344	6697	23.0344	9019	23.0344	11505	23.0344	14063	23.0344	16463	23.0344	19134	23.0344	21976
23.0476	3896	23.0476	6698	23.0476	9113	23.0476	11555	23.0476	13944	23.0476	16374	23.0476	18970	23.0476	21810
23.0607	3880	23.0607	6665	23.0607	9039	23.0607	11543	23.0607	14132	23.0607	16306	23.0607	19095	23.0607	21924
23.0738	3871	23.0738	6751	23.0738	9041	23.0738	11508	23.0738	13954	23.0738	16371	23.0738	19050	23.0738	21809
23.087	3930	23.087	6736	23.087	9150	23.087	11527	23.087	14028	23.087	16347	23.087	19059	23.087	21912
23.1001	3806	23.1001	6749	23.1001	9090	23.1001	11476	23.1001	14020	23.1001	16328	23.1001	19087	23.1001	21979
23.1132	3898	23.1132	6667	23.1132	9112	23.1132	11645	23.1132	14077	23.1132	16345	23.1132	19033	23.1132	21868
23.1264	3811	23.1264	6670	23.1264	9157	23.1264	11625	23.1264	14153	23.1264	16398	23.1264	19144	23.1264	21829
23.1395	3873	23.1395	6673	23.1395	9107	23.1395	11437	23.1395	14017	23.1395	16368	23.1395	19046	23.1395	21909
23.1526	3856	23.1526	6768	23.1526	9131	23.1526	11455	23.1526	14048	23.1526	16386	23.1526	19038	23.1526	21945
23.1657	3910	23.1657	6751	23.1657	9021	23.1657	11538	23.1657	14047	23.1657	16451	23.1657	19037	23.1657	21984
23.1789	3924	23.1789	6663	23.1789	9075	23.1789	11466	23.1789	14102	23.1789	16338	23.1789	18982	23.1789	21916
23.192	3830	23.192	6626	23.192	9056	23.192	11573	23.192	13951	23.192	16481	23.192	19074	23.192	21927
23.2051	3715	23.2051	6688	23.2051	9037	23.2051	11480	23.2051	14055	23.2051	16263	23.2051	18953	23.2051	21856
23.2183	3766	23.2183	6714	23.2183	9103	23.2183	11535	23.2183	14050	23.2183	16340	23.2183	19065	23.2183	21943
23.2314	3897	23.2314	6770	23.2314	9027	23.2314	11563	23.2314	14003	23.2314	16447	23.2314	19154	23.2314	21918
23.2445	3913	23.2445	6860	23.2445	9059	23.2445	11466	23.2445	14053	23.2445	16356	23.2445	19033	23.2445	21975
23.2577	3838	23.2577	6732	23.2577	9038	23.2577	11498	23.2577	14027	23.2577	16407	23.2577	18995	23.2577	21871
23.2708	3857	23.2708	6768	23.2708	9045	23.2708	11475	23.2708	14041	23.2708	16302	23.2708	19166	23.2708	21934
23.2839	3867	23.2839	6739	23.2839	9060	23.2839	11543	23.2839	14112	23.2839	16378	23.2839	19056	23.2839	21846
23.297	3885	23.297	6699	23.297	9033	23.297	11622	23.297	13932	23.297	16465	23.297	19057	23.297	21946
23.3102	3878	23.3102	6754	23.3102	9156	23.3102	11552	23.3102	14065	23.3102	16384	23.3102	19068	23.3102	21867
23.3233	3831	23.3233	6692	23.3233	9084	23.3233	11418	23.3233	14078	23.3233	16347	23.3233	19180	23.3233	21932
23.3364	3956	23.3364	6731	23.3364	9011	23.3364	11501	23.3364	14015	23.3364	16365	23.3364	19033	23.3364	21943
23.3496	3833	23.3496	6621	23.3496	9080	23.3496	11527	23.3496	14014	23.3496	16408	23.3496	19011	23.3496	21948
23.3627	3753	23.3627	6651	23.3627	9141	23.3627	11547	23.3627	14007	23.3627	16354	23.3627	19023	23.3627	21862
23.3758	3888	23.3758	6704	23.3758	9124	23.3758	11432	23.3758	14019	23.3758	16339	23.3758	19076	23.3758	21839
23.389	3953	23.389	6686	23.389	9034	23.389	11510	23.389	14070	23.389	16367	23.389	19074	23.389	21876
23.4021	3969	23.4021	6657	23.4021	9028	23.4021	11578	23.4021	14012	23.4021	16385	23.4021	19034	23.4021	21946
23.4152	3905	23.4152	6700	23.4152	9091	23.4152	11577	23.4152	13943	23.4152	16409	23.4152	19108	23.4152	21914
23.4283	3799	23.4283	6557	23.4283	8960	23.4283	11429	23.4283	14037	23.4283	16398	23.4283	19055	23.4283	21963
23.4415	3885	23.4415	6660	23.4415	9249	23.4415	11661	23.4415	14057	23.4415	16435	23.4415	19043	23.4415	21874
23.4546	3901	23.4546	6720	23.4546	9117	23.4546	11559	23.4546	14110	23.4546	16379	23.4546	19031	23.4546	21896
23.4677	3943	23.4677	6846	23.4677	9146	23.4677	11567	23.4677	14081	23.4677	16339	23.4677	19100	23.4677	21911
23.4809	3805	23.4809	6829	23.4809	9270	23.4809	11562	23.4809	14116	23.4809	16398	23.4809	18998	23.4809	21881
23.494	3943	23.494	6683	23.494	9185	23.494	11650	23.494	14035	23.494	16410	23.494	19075	23.494	22054
23.5071	3753	23.5071	6835	23.5071	9129	23.5071	11573	23.5071	14109	23.5071	16390	23.5071	18967	23.5071	21895
23.5203	3913	23.5203	6636	23.5203	9043	23.5203	11651	23.5203	13990	23.5203	16337	23.5203	19126	23.5203	21770
23.5334	3817	23.5334	6708	23.5334	9100	23.5334	11507	23.5334	14037	23.5334	16391	23.5334	19060	23.5334	21942
23.5465	3838	23.5465	6731	23.5465	9097	23.5465	11426	23.5465	13930	23.5465	16446	23.5465	19104	23.5465	21937
23.5597	3800	23.5597	6790	23.5597	8999	23.5597	11625	23.5597	14036	23.5597	16394	23.5597	19086	23.5597	21778
23.5728	3841	23.5728	6681	23.5728	9022	23.5728	11533	23.5728	14009	23.5728	16378	23.5728	19097	23.5728	21930
23.5859	3921	23.5859	6738	23.5859	9136	23.5859	11472	23.5859	14082	23.5859	16357	23.5859	18944	23.5859	21948
23.599	3778	23.599	6802	23.599	9068	23.599	11621	23.599	14025	23.599	16390	23.599	19015	23.599	21905
23.6122	3934	23.6122	6692	23.6122	9100	23.6122	11408	23.6122	14108	23.6122	16372	23.6122	19038	23.6122	21888
23.6253	3857	23.6253	6752	23.6253	9078	23.6253	11605	23.6253	14117	23.6253	16385	23.6253	19113	23.6253	21891
23.6384	3866	23.6384	6673	23.6384	8883	23.6384	11533	23.6384	14080	23.6384	16382	23.6384	19077	23.6384	21978
23.6516	3847	23.6516	6728	23.6516	9138	23.6516	11694	23.6516	14109	23.6516	16269	23.6516	19027	23.6516	21836
23.6647	3862	23.6647	6701	23.6647	9084	23.6647	11509	23.6647	14084	23.6647	16391	23.6647	19107	23.6647	21922
23.6778	3921	23.6778	6674	23.6778	9126	23.6778	11401	23.6778	14009	23.6778	16428	23.6778	19191	23.6778	21935
23.691	3938	23.691	6731	23.691	9131	23.691	11548	23.691	14066	23.691	16282	23.691	19121	23.691	21825
23.7041	3905	23.7041	6685	23.7041	9101	23.7041	11530	23.7041	14217	23.7041	16403	23.7041	19050	23.7041	21919
23.7172	3864	23.7172	6748	23.7172	9037	23.7172	11533	23.7172	14038	23.7172	16449	23.7172	19083	23.7172	21885
23.7304	3890	23.7304	6725	23.7304	9008	23.7304	11477	23.7304	13939	23.7304	16390	23.7304	19072	23.7304	21895
23.7435	3896	23.7435	6670	23.7435	9080	23.7435	11519	23.7435	13961	23.7435	16395	23.7435	19069	23.7435	21831
23.7566	3930	23.7566	6725	23.7566	9096	23.7566	11527	23.7566	14109	23.7566	16353	23.7566	19135	23.7566	21872
23.7697	3854	23.7697	6711	23.7697	9138	23.7697	11570	23.7697	14107	23.7697	16475	23.7697	19051	23.7697	21925
23.7829	3862	23.7829	6772	23.7829	9133	23.7829	11586	23.7829	14039	23.7829	16480	23.7829	19083	23.7829	21889
23.796	3975	23.796	6761	23.796	8999	23.796	11543	23.796	14053	23.796	16491	23.796	19149	23.796	21856
23.8091	3869	23.8091	6759	23.8091	9096	23.8091	11522	23.8091	14019	23.8091	16339	23.8091	19180	23.8091	21896
23.8223	3892	23.8223	6721	23.8223	9094	23.8223	11510	23.8223	14084	23.8223	16379	23.8223	19112	23.8223	21914
23.8354	3836	23.8354	6845	23.8354	9092	23.8354	11522	23.8354	14058	23.8354	16409	23.8354	19080	23.8354	21940
23.8485	3839	23.8485	6604	23.8485	9068	23.8485	11565	23.8485	14066	23.8485	16420	23.8485	19046	23.8485	21916
23.8617	3963	23.8617	6757	23.8617	9155	23.8617	11445	23.8617	14007	23.8617	16389	23.8617	19131	23.8617	21900
23.8748	3859	23.8748	6685	23.8748	9004	23.8748	11482	23.8748	13995	23.8748	16449	23.8748	19124	23.8748	21996
23.8879	4046	23.8879	6678	23.8879	9090	23.8879	11641	23.8879	14087	23.8879	16483	23.8879	19091	23.8879	21897
23.901	3910	23.901	6816	23.901	9042	23.901	11455	23.901	14202	23.901	16426	23.901	19050	23.901	21935
23.9142	3883	23.9142	6742	23.9142	9186	23.9142	11476	23.9142	14090	23.9142	16420	23.9142	19139	23.9142	21873
23.9273	4087	23.9273	6775	23.9273	9128	23.9273	11615	23.9273	14222	23.9273	16378	23.9273	19133	23.9273	21985
23.9404	3935	23.9404	6693	23.9404	9086	23.9404	11599	23.9404	14055	23.9404	16350	23.9404	19053	23.9404	21965
23.9536	3855	23.9536	6801	23.9536	9200	23.9536	11606	23.9536	14068	23.9536	16439	23.9536	19162	23.9536	21917
23.9667	3878	23.9667	6738	23.9667	9085	23.9667	11526	23.9667	14144	23.9667	16478	23.9667	19044	23.9667	21862
23.9798	3995	23.9798	6757	23.9798	9177	23.9798	11579	23.9798	14110	23.9798	16461	23.9798	19110	23.9798	21996
23.993	3888	23.993	6749	23.993	9131	23.993	11464	23.993	14119	23.993	16494	23.993	19180	23.993	21908
24.0061	3934	24.0061	6685	24.0061	9120	24.0061	11629	24.0061	14063	24.0061	16373	24.0061	19219	24.0061	21980
24.0192	4084	24.0192	6814	24.0192	9138	24.0192	11589	24.0192	14088	24.0192	16475	24.0192	19042	24.0192	21917
24.0323	4029	24.0323	6710	24.0323	9061	24.0323	11502	24.0323	14148	24.0323	16504	24.0323	18976	24.0323	22037
24.0455	3953	24.0455	6751	24.0455	9149	24.0455	11538	24.0455	14094	24.0455	16394	24.0455	19132	24.0455	21942
24.0586	3970	24.0586	6725	24.0586	9106	24.0586	11513	24.0586	14126	24.0586	16531	24.0586	19133	24.0586	21900
24.0717	3840	24.0717	6784	24.0717	9150	24.0717	11510	24.0717	14158	24.0717	16431	24.0717	18980	24.0717	21868
24.0849	3907	24.0849	6826	24.0849	9061	24.0849	11551	24.0849	14201	24.0849	16495	24.0849	19193	24.0849	21982
24.098	3889	24.098	6726	24.098	9166	24.098	11600	24.098	14133	24.098	16448	24.098	19095	24.098	21992
24.1111	3903	24.1111	6844	24.1111	8997	24.1111	11635	24.1111	14106	24.1111	16518	24.1111	19106	24.1111	22086
24.1243	3948	24.1243	6753	24.1243	9147	24.1243	11554	24.1243	14212	24.1243	16443	24.1243	19086	24.1243	21899
24.1374	3892	24.1374	6865	24.1374	9102	24.1374	11574	24.1374	14107	24.1374	16546	24.1374	19097	24.1374	21936
24.1505	3990	24.1505	6827	24.1505	9121	24.1505	11528	24.1505	14060	24.1505	16574	24.1505	19235	24.1505	21906
24.1637	4023	24.1637	6820	24.1637	9006	24.1637	11578	24.1637	14066	24.1637	16446	24.1637	19004	24.1637	21930
24.1768	3930	24.1768	6722	24.1768	9100	24.1768	11687	24.1768	14086	24.1768	16407	24.1768	19260	24.1768	21989
24.1899	3931	24.1899	6814	24.1899	9191	24.1899	11596	24.1899	14195	24.1899	16391	24.1899	19127	24.1899	21947
24.203	3959	24.203	6798	24.203	9124	24.203	11659	24.203	14120	24.203	16392	24.203	19294	24.203	21950
24.2162	3926	24.2162	6730	24.2162	9209	24.2162	11555	24.2162	14097	24.2162	16549	24.2162	19116	24.2162	21937
24.2293	3918	24.2293	6826	24.2293	9225	24.2293	11625	24.2293	14120	24.2293	16414	24.2293	19211	24.2293	21956
24.2424	3948	24.2424	6860	24.2424	9180	24.2424	11592	24.2424	14228	24.2424	16489	24.2424	19106	24.2424	21888
24.2556	4029	24.2556	6826	24.2556	9156	24.2556	11611	24.2556	14044	24.2556	16530	24.2556	19159	24.2556	22063
24.2687	3916	24.2687	6789	24.2687	9225	24.2687	11669	24.2687	14087	24.2687	16459	24.2687	19158	24.2687	22048
24.2818	3926	24.2818	6773	24.2818	9136	24.2818	11622	24.2818	14244	24.2818	16555	24.2818	19159	24.2818	21950
24.295	3963	24.295	6764	24.295	9216	24.295	11626	24.295	14173	24.295	16568	24.295	19257	24.295	21967
24.3081	3986	24.3081	6801	24.3081	9195	24.3081	11587	24.3081	14107	24.3081	16548	24.3081	19210	24.3081	22036
24.3212	4034	24.3212	6897	24.3212	9110	24.3212	11688	24.3212	14158	24.3212	16520	24.3212	19226	24.3212	22016
24.3343	3991	24.3343	6745	24.3343	9182	24.3343	11549	24.3343	14149	24.3343	16476	24.3343	19191	24.3343	21999
24.3475	4018	24.3475	6783	24.3475	9164	24.3475	11665	24.3475	14042	24.3475	16549	24.3475	19220	24.3475	21991
24.3606	4053	24.3606	6783	24.3606	9186	24.3606	11647	24.3606	14204	24.3606	16559	24.3606	19265	24.3606	22009
24.3737	3901	24.3737	6925	24.3737	9219	24.3737	11665	24.3737	14274	24.3737	16515	24.3737	19268	24.3737	21945
24.3869	3986	24.3869	6955	24.3869	9117	24.3869	11622	24.3869	14227	24.3869	16515	24.3869	19147	24.3869	22020
24.4	3978	24.4	6834	24.4	9333	24.4	11687	24.4	14213	24.4	16596	24.4	19247	24.4	22143
24.4131	3893	24.4131	6854	24.4131	9283	24.4131	11566	24.4131	14172	24.4131	16493	24.4131	19244	24.4131	22128
24.4262	4060	24.4262	6818	24.4262	9210	24.4262	11670	24.4262	14267	24.4262	16491	24.4262	19207	24.4262	22045
24.4394	3992	24.4394	6943	24.4394	9299	24.4394	11685	24.4394	14198	24.4394	16573	24.4394	19270	24.4394	22033
24.4525	3965	24.4525	6767	24.4525	9260	24.4525	11719	24.4525	14280	24.4525	16447	24.4525	19206	24.4525	22071
24.4656	3964	24.4656	6950	24.4656	9278	24.4656	11768	24.4656	14216	24.4656	16561	24.4656	19317	24.4656	22187
24.4788	4047	24.4788	6929	24.4788	9134	24.4788	11656	24.4788	14259	24.4788	16554	24.4788	19140	24.4788	22091
24.4919	4068	24.4919	6839	24.4919	9239	24.4919	11667	24.4919	14112	24.4919	16696	24.4919	19261	24.4919	22026
24.505	4085	24.505	6878	24.505	9223	24.505	11649	24.505	14146	24.505	16654	24.505	19295	24.505	22104
24.5182	3946	24.5182	6826	24.5182	9199	24.5182	11709	24.5182	14112	24.5182	16607	24.5182	19297	24.5182	22158
24.5313	4028	24.5313	6877	24.5313	9138	24.5313	11725	24.5313	14136	24.5313	16567	24.5313	19198	24.5313	22019
24.5444	3982	24.5444	6818	24.5444	9276	24.5444	11656	24.5444	14235	24.5444	16577	24.5444	19355	24.5444	21993
24.5576	4101	24.5576	6902	24.5576	9313	24.5576	11600	24.5576	14321	24.5576	16599	24.5576	19199	24.5576	22132
24.5707	3975	24.5707	6853	24.5707	9322	24.5707	11821	24.5707	14164	24.5707	16529	24.5707	19243	24.5707	21994
24.5838	4024	24.5838	6829	24.5838	9186	24.5838	11724	24.5838	14208	24.5838	16585	24.5838	19228	24.5838	22136
24.5969	4133	24.5969	6992	24.5969	9295	24.5969	11667	24.5969	14226	24.5969	16694	24.5969	19214	24.5969	22087
24.6101	3982	24.6101	6907	24.6101	9237	24.6101	11754	24.6101	14215	24.6101	16659	24.6101	19271	24.6101	22081
24.6232	4106	24.6232	6891	24.6232	9326	24.6232	11772	24.6232	14315	24.6232	16603	24.6232	19367	24.6232	22163
24.6363	4088	24.6363	6910	24.6363	9147	24.6363	11607	24.6363	14218	24.6363	16736	24.6363	19458	24.6363	22111
24.6495	4175	24.6495	6937	24.6495	9252	24.6495	11711	24.6495	14274	24.6495	16557	24.6495	19321	24.6495	22134
24.6626	4182	24.6626	6942	24.6626	9313	24.6626	11702	24.6626	14297	24.6626	16649	24.6626	19316	24.6626	22177
24.6757	4055	24.6757	6938	24.6757	9316	24.6757	11735	24.6757	14151	24.6757	16621	24.6757	19358	24.6757	22230
24.6889	3984	24.6889	6993	24.6889	9430	24.6889	11665	24.6889	14289	24.6889	16741	24.6889	19408	24.6889	22089
24.702	4092	24.702	6892	24.702	9365	24.702	11782	24.702	14401	24.702	16685	24.702	19255	24.702	22077
24.7151	4023	24.7151	6962	24.7151	9277	24.7151	11899	24.7151	14346	24.7151	16634	24.7151	19399	24.7151	22201
24.7282	4034	24.7282	6878	24.7282	9290	24.7282	11651	24.7282	14355	24.7282	16685	24.7282	19391	24.7282	22222
24.7414	4176	24.7414	6942	24.7414	9273	24.7414	11806	24.7414	14353	24.7414	16702	24.7414	19413	24.7414	22212
24.7545	4101	24.7545	7009	24.7545	9318	24.7545	11858	24.7545	14315	24.7545	16739	24.7545	19400	24.7545	22208
24.7676	4081	24.7676	6956	24.7676	9294	24.7676	11776	24.7676	14301	24.7676	16688	24.7676	19428	24.7676	22251
24.7808	4004	24.7808	7081	24.7808	9273	24.7808	11781	24.7808	14370	24.7808	16661	24.7808	19471	24.7808	22331
24.7939	4163	24.7939	6863	24.7939	9283	24.7939	11816	24.7939	14317	24.7939	16713	24.7939	19381	24.7939	22252
24.807	4144	24.807	6994	24.807	9364	24.807	11850	24.807	14361	24.807	16768	24.807	19360	24.807	22248
24.8202	4056	24.8202	6938	24.8202	9405	24.8202	11783	24.8202	14389	24.8202	16790	24.8202	19407	24.8202	22259
24.8333	4093	24.8333	6925	24.8333	9256	24.8333	11771	24.8333	14301	24.8333	16736	24.8333	19542	24.8333	22346
24.8464	4114	24.8464	6958	24.8464	9297	24.8464	11887	24.8464	14404	24.8464	16759	24.8464	19456	24.8464	22337
24.8595	4157	24.8595	6922	24.8595	9419	24.8595	11810	24.8595	14362	24.8595	16724	24.8595	19409	24.8595	22164
24.8727	4144	24.8727	7007	24.8727	9303	24.8727	11839	24.8727	14321	24.8727	16874	24.8727	19436	24.8727	22265
24.8858	4091	24.8858	6920	24.8858	9269	24.8858	11912	24.8858	14345	24.8858	16685	24.8858	19439	24.8858	22274
24.8989	4069	24.8989	6897	24.8989	9461	24.8989	11876	24.8989	14436	24.8989	16815	24.8989	19468	24.8989	22371
24.9121	4157	24.9121	7031	24.9121	9314	24.9121	11901	24.9121	14439	24.9121	16738	24.9121	19543	24.9121	22230
24.9252	4062	24.9252	6951	24.9252	9337	24.9252	11994	24.9252	14461	24.9252	16753	24.9252	19574	24.9252	22297
24.9383	4219	24.9383	6982	24.9383	9353	24.9383	11919	24.9383	14421	24.9383	16773	24.9383	19534	24.9383	22253
24.9515	4134	24.9515	7043	24.9515	9405	24.9515	11896	24.9515	14341	24.9515	16743	24.9515	19520	24.9515	22264
24.9646	4210	24.9646	6892	24.9646	9387	24.9646	11926	24.9646	14441	24.9646	16795	24.9646	19589	24.9646	22268
24.9777	4214	24.9777	6976	24.9777	9346	24.9777	11845	24.9777	14405	24.9777	16744	24.9777	19457	24.9777	22219
24.9909	4177	24.9909	7010	24.9909	9430	24.9909	11880	24.9909	14424	24.9909	16814	24.9909	19470	24.9909	22357
25.004	4130	25.004	6966	25.004	9307	25.004	11883	25.004	14553	25.004	16814	25.004	19455	25.004	22365
25.0171	4232	25.0171	6982	25.0171	9341	25.0171	11882	25.0171	14468	25.0171	16905	25.0171	19529	25.0171	22366
25.0302	4221	25.0302	7001	25.0302	9382	25.0302	11973	25.0302	14434	25.0302	16831	25.0302	19537	25.0302	22356
25.0434	4254	25.0434	7020	25.0434	9344	25.0434	11950	25.0434	14446	25.0434	16889	25.0434	19472	25.0434	22365
25.0565	4212	25.0565	7112	25.0565	9363	25.0565	11911	25.0565	14438	25.0565	16846	25.0565	19492	25.0565	22465
25.0696	4168	25.0696	6985	25.0696	9403	25.0696	11913	25.0696	14595	25.0696	16812	25.0696	19552	25.0696	22449
25.0828	4135	25.0828	7050	25.0828	9448	25.0828	11950	25.0828	14431	25.0828	16828	25.0828	19449	25.0828	22368
25.0959	4145	25.0959	6890	25.0959	9429	25.0959	11959	25.0959	14512	25.0959	16755	25.0959	19570	25.0959	22453
25.109	4263	25.109	7061	25.109	9365	25.109	11927	25.109	14454	25.109	16878	25.109	19610	25.109	22432
25.1222	4130	25.1222	7036	25.1222	9429	25.1222	11952	25.1222	14434	25.1222	16951	25.1222	19609	25.1222	22476
25.1353	4197	25.1353	6986	25.1353	9354	25.1353	11952	25.1353	14425	25.1353	16914	25.1353	19582	25.1353	22492
25.1484	4110	25.1484	7078	25.1484	9390	25.1484	11957	25.1484	14451	25.1484	16839	25.1484	19484	25.1484	22430
25.1615	4273	25.1615	7041	25.1615	9402	25.1615	12052	25.1615	14502	25.1615	16889	25.1615	19711	25.1615	22414
25.1747	4100	25.1747	7007	25.1747	9411	25.1747	12098	25.1747	14468	25.1747	16935	25.1747	19559	25.1747	22492
25.1878	4172	25.1878	7025	25.1878	9338	25.1878	12210	25.1878	14406	25.1878	16932	25.1878	19526	25.1878	22492
25.2009	4263	25.2009	7032	25.2009	9382	25.2009	11993	25.2009	14470	25.2009	16910	25.2009	19497	25.2009	22615
25.2141	4231	25.2141	6961	25.2141	9347	25.2141	12135	25.2141	14428	25.2141	16859	25.2141	19553	25.2141	22477
25.2272	4283	25.2272	6925	25.2272	9465	25.2272	12011	25.2272	14491	25.2272	16902	25.2272	19559	25.2272	22509
25.2403	4119	25.2403	7174	25.2403	9415	25.2403	12024	25.2403	14504	25.2403	17003	25.2403	19662	25.2403	22417
25.2535	4263	25.2535	7011	25.2535	9382	25.2535	12096	25.2535	14401	25.2535	16850	25.2535	19644	25.2535	22487
25.2666	4221	25.2666	7003	25.2666	9467	25.2666	12120	25.2666	14344	25.2666	16880	25.2666	19642	25.2666	22500
25.2797	4124	25.2797	7028	25.2797	9347	25.2797	12031	25.2797	14473	25.2797	16811	25.2797	19648	25.2797	22496
25.2929	4213	25.2929	7055	25.2929	9336	25.2929	12111	25.2929	14343	25.2929	16917	25.2929	19495	25.2929	22489
25.306	4282	25.306	7006	25.306	9529	25.306	12047	25.306	14289	25.306	16948	25.306	19660	25.306	22496
25.3191	4177	25.3191	7023	25.3191	9294	25.3191	12147	25.3191	14438	25.3191	16871	25.3191	19581	25.3191	22567
25.3322	4347	25.3322	6935	25.3322	9477	25.3322	12027	25.3322	14525	25.3322	16861	25.3322	19570	25.3322	22570
25.3454	4198	25.3454	6965	25.3454	9472	25.3454	12022	25.3454	14509	25.3454	16923	25.3454	19598	25.3454	22620
25.3585	4146	25.3585	6992	25.3585	9294	25.3585	12015	25.3585	14398	25.3585	16975	25.3585	19618	25.3585	22464
25.3716	4163	25.3716	6958	25.3716	9442	25.3716	12083	25.3716	14382	25.3716	16850	25.3716	19673	25.3716	22530
25.3848	4223	25.3848	7064	25.3848	9466	25.3848	12127	25.3848	14445	25.3848	16823	25.3848	19662	25.3848	22437
25.3979	4192	25.3979	7012	25.3979	9372	25.3979	12184	25.3979	14465	25.3979	16933	25.3979	19706	25.3979	22527
25.411	4136	25.411	7163	25.411	9437	25.411	12028	25.411	14412	25.411	16801	25.411	19749	25.411	22603
25.4242	4149	25.4242	6924	25.4242	9447	25.4242	12080	25.4242	14426	25.4242	16897	25.4242	19520	25.4242	22611
25.4373	4289	25.4373	7003	25.4373	9429	25.4373	12074	25.4373	14386	25.4373	16861	25.4373	19616	25.4373	22559
25.4504	4170	25.4504	7087	25.4504	9485	25.4504	12110	25.4504	14441	25.4504	16905	25.4504	19611	25.4504	22592
25.4636	4188	25.4636	6984	25.4636	9516	25.4636	12129	25.4636	14514	25.4636	17091	25.4636	19577	25.4636	22592
25.4767	4267	25.4767	6973	25.4767	9407	25.4767	12146	25.4767	14545	25.4767	16925	25.4767	19658	25.4767	22394
25.4898	4249	25.4898	7090	25.4898	9352	25.4898	12040	25.4898	14445	25.4898	16976	25.4898	19651	25.4898	22561
25.5029	4243	25.5029	6898	25.5029	9359	25.5029	12121	25.5029	14409	25.5029	16829	25.5029	19628	25.5029	22638
25.5161	4158	25.5161	7008	25.5161	9362	25.5161	12081	25.5161	14487	25.5161	16935	25.5161	19618	25.5161	22594
25.5292	4120	25.5292	6939	25.5292	9343	25.5292	12024	25.5292	14423	25.5292	16882	25.5292	19661	25.5292	22526
25.5423	4274	25.5423	6949	25.5423	9482	25.5423	12136	25.5423	14427	25.5423	16991	25.5423	19668	25.5423	22565
25.5555	4243	25.5555	7113	25.5555	9387	25.5555	12151	25.5555	14332	25.5555	16924	25.5555	19651	25.5555	22417
25.5686	4272	25.5686	6969	25.5686	9408	25.5686	12061	25.5686	14448	25.5686	16850	25.5686	19593	25.5686	22507
25.5817	4188	25.5817	7063	25.5817	9396	25.5817	11971	25.5817	14481	25.5817	16869	25.5817	19639	25.5817	22526
25.5949	4111	25.5949	7150	25.5949	9446	25.5949	12040	25.5949	14426	25.5949	16898	25.5949	19704	25.5949	22580
25.608	4106	25.608	7026	25.608	9328	25.608	12092	25.608	14387	25.608	16828	25.608	19608	25.608	22509
25.6211	4186	25.6211	7006	25.6211	9375	25.6211	12003	25.6211	14509	25.6211	16926	25.6211	19756	25.6211	22457
25.6342	4120	25.6342	7035	25.6342	9474	25.6342	12091	25.6342	14500	25.6342	16973	25.6342	19653	25.6342	22602
25.6474	4100	25.6474	7015	25.6474	9418	25.6474	12037	25.6474	14494	25.6474	16811	25.6474	19692	25.6474	22536
25.6605	4134	25.6605	7010	25.6605	9400	25.6605	12130	25.6605	14338	25.6605	16820	25.6605	19656	25.6605	22495
25.6736	4075	25.6736	7061	25.6736	9431	25.6736	12047	25.6736	14350	25.6736	16871	25.6736	19566	25.6736	22448
25.6868	4197	25.6868	6957	25.6868	9432	25.6868	12103	25.6868	14511	25.6868	16864	25.6868	19535	25.6868	22404
25.6999	4140	25.6999	7008	25.6999	9405	25.6999	12101	25.6999	14391	25.6999	16841	25.6999	19525	25.6999	22550
25.713	4245	25.713	6936	25.713	9315	25.713	12133	25.713	14391	25.713	16899	25.713	19618	25.713	22477
25.7262	4209	25.7262	6985	25.7262	9455	25.7262	12066	25.7262	14396	25.7262	16891	25.7262	19541	25.7262	22406
25.7393	4177	25.7393	6955	25.7393	9387	25.7393	11959	25.7393	14408	25.7393	16896	25.7393	19612	25.7393	22456
25.7524	4215	25.7524	6976	25.7524	9295	25.7524	12008	25.7524	14349	25.7524	17007	25.7524	19700	25.7524	22441
25.7655	4181	25.7655	6948	25.7655	9253	25.7655	12027	25.7655	14299	25.7655	16794	25.7655	19488	25.7655	22392
25.7787	4159	25.7787	6950	25.7787	9350	25.7787	12081	25.7787	14271	25.7787	16859	25.7787	19492	25.7787	22457
25.7918	4215	25.7918	6946	25.7918	9307	25.7918	11942	25.7918	14359	25.7918	16795	25.7918	19383	25.7918	22491
25.8049	4082	25.8049	6935	25.8049	9457	25.8049	12142	25.8049	14398	25.8049	16714	25.8049	19480	25.8049	22526
25.8181	4124	25.8181	6966	25.8181	9406	25.8181	11951	25.8181	14352	25.8181	16847	25.8181	19504	25.8181	22496
25.8312	4114	25.8312	7010	25.8312	9390	25.8312	12098	25.8312	14457	25.8312	16824	25.8312	19609	25.8312	22415
25.8443	4114	25.8443	6905	25.8443	9301	25.8443	12000	25.8443	14345	25.8443	16810	25.8443	19453	25.8443	22414
25.8575	4147	25.8575	6907	25.8575	9312	25.8575	12000	25.8575	14416	25.8575	16769	25.8575	19471	25.8575	22400
25.8706	4097	25.8706	6941	25.8706	9266	25.8706	12020	25.8706	14331	25.8706	16786	25.8706	19498	25.8706	22501
25.8837	4121	25.8837	6972	25.8837	9346	25.8837	12010	25.8837	14308	25.8837	16749	25.8837	19434	25.8837	22283
25.8968	4156	25.8968	6958	25.8968	9288	25.8968	12041	25.8968	14313	25.8968	16811	25.8968	19363	25.8968	22408
25.91	4124	25.91	6957	25.91	9262	25.91	12020	25.91	14299	25.91	16720	25.91	19557	25.91	22376
25.9231	4076	25.9231	6996	25.9231	9354	25.9231	11978	25.9231	14326	25.9231	16716	25.9231	19495	25.9231	22458
25.9362	4039	25.9362	6952	25.9362	9395	25.9362	11929	25.9362	14224	25.9362	16801	25.9362	19507	25.9362	22420
25.9494	4114	25.9494	6896	25.9494	9284	25.9494	11832	25.9494	14426	25.9494	16835	25.9494	19440	25.9494	22483
25.9625	4138	25.9625	6905	25.9625	9274	25.9625	11949	25.9625	14274	25.9625	16827	25.9625	19383	25.9625	22365
25.9756	4004	25.9756	6987	25.9756	9217	25.9756	11916	25.9756	14230	25.9756	16597	25.9756	19421	25.9756	22299
25.9888	4042	25.9888	6832	25.9888	9227	25.9888	11900	25.9888	14292	25.9888	16636	25.9888	19436	25.9888	22352
26.0019	4017	26.0019	6931	26.0019	9295	26.0019	11867	26.0019	14250	26.0019	16676	26.0019	19537	26.0019	22291
26.015	4165	26.015	6884	26.015	9296	26.015	11847	26.015	14340	26.015	16784	26.015	19411	26.015	22311
26.0282	4065	26.0282	6884	26.0282	9323	26.0282	11919	26.0282	14226	26.0282	16727	26.0282	19367	26.0282	22287
26.0413	4118	26.0413	6944	26.0413	9355	26.0413	11912	26.0413	14284	26.0413	16701	26.0413	19366	26.0413	22293
26.0544	4071	26.0544	6889	26.0544	9261	26.0544	11967	26.0544	14330	26.0544	16703	26.0544	19365	26.0544	22319
26.0675	3973	26.0675	6896	26.0675	9397	26.0675	11963	26.0675	14229	26.0675	16743	26.0675	19488	26.0675	22270
26.0807	4022	26.0807	6857	26.0807	9380	26.0807	11841	26.0807	14149	26.0807	16636	26.0807	19398	26.0807	22270
26.0938	3967	26.0938	6947	26.0938	9278	26.0938	11941	26.0938	14145	26.0938	16578	26.0938	19343	26.0938	22253
26.1069	4017	26.1069	6941	26.1069	9196	26.1069	11787	26.1069	14202	26.1069	16689	26.1069	19285	26.1069	22255
26.1201	4173	26.1201	6799	26.1201	9336	26.1201	11888	26.1201	14157	26.1201	16635	26.1201	19378	26.1201	22357
26.1332	4034	26.1332	6782	26.1332	9252	26.1332	11890	26.1332	14199	26.1332	16638	26.1332	19345	26.1332	22287
26.1463	4120	26.1463	6978	26.1463	9194	26.1463	11764	26.1463	14137	26.1463	16689	26.1463	19295	26.1463	22329
26.1594	3960	26.1594	6951	26.1594	9305	26.1594	11832	26.1594	14257	26.1594	16577	26.1594	19305	26.1594	22078
26.1726	3971	26.1726	6869	26.1726	9252	26.1726	11707	26.1726	14218	26.1726	16729	26.1726	19241	26.1726	22264
26.1857	3958	26.1857	6915	26.1857	9343	26.1857	11887	26.1857	14254	26.1857	16633	26.1857	19429	26.1857	22195
26.1988	4028	26.1988	6933	26.1988	9339	26.1988	11827	26.1988	14223	26.1988	16591	26.1988	19339	26.1988	22121
26.212	4033	26.212	6888	26.212	9287	26.212	11886	26.212	14166	26.212	16689	26.212	19273	26.212	22143
26.2251	4023	26.2251	6753	26.2251	9162	26.2251	11805	26.2251	14123	26.2251	16615	26.2251	19305	26.2251	22275
26.2382	3999	26.2382	6885	26.2382	9254	26.2382	11752	26.2382	14126	26.2382	16740	26.2382	19223	26.2382	22164
26.2514	4097	26.2514	6857	26.2514	9241	26.2514	11714	26.2514	14060	26.2514	16522	26.2514	19169	26.2514	22285
26.2645	4020	26.2645	6879	26.2645	9190	26.2645	11812	26.2645	14146	26.2645	16637	26.2645	19286	26.2645	22138
26.2776	3989	26.2776	6901	26.2776	9237	26.2776	11806	26.2776	14122	26.2776	16616	26.2776	19203	26.2776	22100
26.2907	4036	26.2907	6851	26.2907	9248	26.2907	11736	26.2907	14111	26.2907	16569	26.2907	19321	26.2907	22125
26.3039	3931	26.3039	6938	26.3039	9209	26.3039	11770	26.3039	14120	26.3039	16573	26.3039	19172	26.3039	22139
26.317	4082	26.317	6869	26.317	9228	26.317	11703	26.317	13999	26.317	16547	26.317	19188	26.317	22181
26.3301	3994	26.3301	6905	26.3301	9223	26.3301	11687	26.3301	14112	26.3301	16563	26.3301	19249	26.3301	22120
26.3433	3946	26.3433	6774	26.3433	9194	26.3433	11745	26.3433	14101	26.3433	16566	26.3433	19209	26.3433	22086
26.3564	4030	26.3564	6816	26.3564	9235	26.3564	11740	26.3564	14120	26.3564	16603	26.3564	19231	26.3564	22203
26.3695	4055	26.3695	6793	26.3695	9131	26.3695	11805	26.3695	14093	26.3695	16663	26.3695	19216	26.3695	22111
26.3827	4102	26.3827	6894	26.3827	9191	26.3827	11780	26.3827	14076	26.3827	16497	26.3827	19181	26.3827	22049
26.3958	3955	26.3958	6805	26.3958	9268	26.3958	11700	26.3958	14136	26.3958	16578	26.3958	19167	26.3958	22107
26.4089	3983	26.4089	6835	26.4089	9174	26.4089	11641	26.4089	14145	26.4089	16511	26.4089	19194	26.4089	22083
26.4221	3958	26.4221	6886	26.4221	9258	26.4221	11791	26.4221	14030	26.4221	16480	26.4221	19147	26.4221	22008
26.4352	4043	26.4352	6907	26.4352	9300	26.4352	11678	26.4352	14075	26.4352	16568	26.4352	19180	26.4352	22029
26.4483	3822	26.4483	6866	26.4483	9126	26.4483	11696	26.4483	14104	26.4483	16473	26.4483	19105	26.4483	22065
26.4614	3964	26.4614	6824	26.4614	9184	26.4614	11731	26.4614	14106	26.4614	16464	26.4614	19130	26.4614	22038
26.4746	3848	26.4746	6892	26.4746	9223	26.4746	11681	26.4746	14011	26.4746	16439	26.4746	19111	26.4746	22031
26.4877	3900	26.4877	6764	26.4877	9155	26.4877	11694	26.4877	14191	26.4877	16519	26.4877	19128	26.4877	21927
26.5008	3914	26.5008	6758	26.5008	9196	26.5008	11634	26.5008	14028	26.5008	16465	26.5008	19120	26.5008	22023
26.514	3929	26.514	6850	26.514	9098	26.514	11701	26.514	14077	26.514	16483	26.514	19084	26.514	21990
26.5271	3960	26.5271	6777	26.5271	9133	26.5271	11584	26.5271	14116	26.5271	16453	26.5271	19150	26.5271	22076
26.5402	3959	26.5402	6791	26.5402	9191	26.5402	11705	26.5402	14154	26.5402	16406	26.5402	19146	26.5402	22017
26.5534	3948	26.5534	6865	26.5534	9115	26.5534	11752	26.5534	14065	26.5534	16390	26.5534	19095	26.5534	21904
26.5665	4027	26.5665	6791	26.5665	9135	26.5665	11732	26.5665	14098	26.5665	16459	26.5665	19105	26.5665	21982
26.5796	3859	26.5796	6808	26.5796	9214	26.5796	11570	26.5796	14022	26.5796	16538	26.5796	19133	26.5796	21929
26.5927	3958	26.5927	6721	26.5927	9120	26.5927	11642	26.5927	14041	26.5927	16437	26.5927	19029	26.5927	21942
26.6059	3830	26.6059	6797	26.6059	9154	26.6059	11503	26.6059	14026	26.6059	16526	26.6059	19170	26.6059	21920
26.619	3983	26.619	6892	26.619	9187	26.619	11660	26.619	14119	26.619	16424	26.619	19063	26.619	21922
26.6321	3861	26.6321	6686	26.6321	9091	26.6321	11638	26.6321	14032	26.6321	16386	26.6321	19168	26.6321	21987
26.6453	3998	26.6453	6802	26.6453	9087	26.6453	11588	26.6453	14018	26.6453	16570	26.6453	19132	26.6453	22017
26.6584	3940	26.6584	6819	26.6584	9044	26.6584	11554	26.6584	14115	26.6584	16486	26.6584	19110	26.6584	21952
26.6715	3868	26.6715	6846	26.6715	9137	26.6715	11656	26.6715	14074	26.6715	16397	26.6715	19144	26.6715	21973
26.6847	3930	26.6847	6689	26.6847	9146	26.6847	11592	26.6847	13978	26.6847	16527	26.6847	19129	26.6847	21944
26.6978	3868	26.6978	6771	26.6978	9153	26.6978	11593	26.6978	13969	26.6978	16504	26.6978	19170	26.6978	21905
26.7109	3958	26.7109	6747	26.7109	9066	26.7109	11508	26.7109	14029	26.7109	16491	26.7109	19129	26.7109	21911
26.724	3910	26.724	6710	26.724	9173	26.724	11555	26.724	14020	26.724	16491	26.724	19025	26.724	21978
26.7372	3800	26.7372	6806	26.7372	9172	26.7372	11646	26.7372	14044	26.7372	16453	26.7372	19106	26.7372	21872
26.7503	3900	26.7503	6624	26.7503	9161	26.7503	11514	26.7503	13991	26.7503	16602	26.7503	19124	26.7503	21888
26.7634	3942	26.7634	6724	26.7634	9031	26.7634	11598	26.7634	13954	26.7634	16390	26.7634	19084	26.7634	21964
26.7766	3872	26.7766	6605	26.7766	9146	26.7766	11597	26.7766	13959	26.7766	16383	26.7766	19059	26.7766	22004
26.7897	3906	26.7897	6826	26.7897	9153	26.7897	11605	26.7897	14017	26.7897	16466	26.7897	19040	26.7897	21785
26.8028	3876	26.8028	6757	26.8028	9055	26.8028	11568	26.8028	14037	26.8028	16394	26.8028	18982	26.8028	21884
26.816	3828	26.816	6745	26.816	9024	26.816	11578	26.816	13925	26.816	16472	26.816	19132	26.816	21845
26.8291	3873	26.8291	6719	26.8291	9158	26.8291	11471	26.8291	13953	26.8291	16404	26.8291	19061	26.8291	22039
26.8422	3894	26.8422	6649	26.8422	9173	26.8422	11513	26.8422	14034	26.8422	16430	26.8422	19126	26.8422	21898
26.8554	3876	26.8554	6601	26.8554	9011	26.8554	11561	26.8554	13969	26.8554	16367	26.8554	19019	26.8554	21929
26.8685	4038	26.8685	6744	26.8685	9168	26.8685	11561	26.8685	14004	26.8685	16458	26.8685	18931	26.8685	21931
26.8816	3848	26.8816	6661	26.8816	9183	26.8816	11504	26.8816	14001	26.8816	16445	26.8816	19011	26.8816	21898
26.8947	3940	26.8947	6757	26.8947	9113	26.8947	11439	26.8947	13924	26.8947	16401	26.8947	19064	26.8947	21968
26.9079	3741	26.9079	6733	26.9079	9032	26.9079	11520	26.9079	14005	26.9079	16498	26.9079	19038	26.9079	21870
26.921	3882	26.921	6713	26.921	9194	26.921	11494	26.921	13947	26.921	16361	26.921	18970	26.921	21940
26.9341	3892	26.9341	6833	26.9341	9147	26.9341	11463	26.9341	13981	26.9341	16522	26.9341	18979	26.9341	21884
26.9473	3844	26.9473	6721	26.9473	9106	26.9473	11501	26.9473	13892	26.9473	16425	26.9473	19014	26.9473	21904
26.9604	3848	26.9604	6733	26.9604	9151	26.9604	11432	26.9604	14024	26.9604	16511	26.9604	19007	26.9604	21948
26.9735	3844	26.9735	6770	26.9735	9007	26.9735	11479	26.9735	13910	26.9735	16442	26.9735	19020	26.9735	21908
26.9867	3828	26.9867	6639	26.9867	8981	26.9867	11628	26.9867	13999	26.9867	16382	26.9867	19090	26.9867	21938
26.9998	4032	26.9998	6658	26.9998	9045	26.9998	11482	26.9998	13979	26.9998	16353	26.9998	18997	26.9998	21947
27.0129	3848	27.0129	6764	27.0129	9077	27.0129	11443	27.0129	13857	27.0129	16419	27.0129	19122	27.0129	21867
27.0261	3852	27.0261	6657	27.0261	9104	27.0261	11387	27.0261	14031	27.0261	16454	27.0261	19043	27.0261	21948
27.0392	3873	27.0392	6708	27.0392	9063	27.0392	11541	27.0392	13937	27.0392	16397	27.0392	19090	27.0392	21907
27.0523	3958	27.0523	6654	27.0523	9036	27.0523	11462	27.0523	13810	27.0523	16398	27.0523	18974	27.0523	21948
27.0654	3860	27.0654	6746	27.0654	9016	27.0654	11443	27.0654	13926	27.0654	16425	27.0654	18972	27.0654	21858
27.0786	3811	27.0786	6708	27.0786	9079	27.0786	11507	27.0786	13873	27.0786	16372	27.0786	19031	27.0786	21863
27.0917	3878	27.0917	6713	27.0917	9028	27.0917	11553	27.0917	13892	27.0917	16286	27.0917	18967	27.0917	21867
27.1048	3820	27.1048	6710	27.1048	9000	27.1048	11454	27.1048	13908	27.1048	16465	27.1048	18958	27.1048	21910
27.118	3740	27.118	6749	27.118	9010	27.118	11520	27.118	13974	27.118	16323	27.118	18910	27.118	21923
27.1311	3774	27.1311	6648	27.1311	9123	27.1311	11459	27.1311	13944	27.1311	16482	27.1311	18986	27.1311	21842
27.1442	3862	27.1442	6579	27.1442	9040	27.1442	11503	27.1442	13913	27.1442	16368	27.1442	18953	27.1442	21812
27.1574	3771	27.1574	6574	27.1574	9033	27.1574	11425	27.1574	14051	27.1574	16369	27.1574	19021	27.1574	21904
27.1705	3776	27.1705	6677	27.1705	8973	27.1705	11475	27.1705	13855	27.1705	16422	27.1705	19073	27.1705	21879
27.1836	3776	27.1836	6665	27.1836	9148	27.1836	11398	27.1836	13859	27.1836	16404	27.1836	19003	27.1836	21984
27.1967	3821	27.1967	6787	27.1967	9072	27.1967	11488	27.1967	13942	27.1967	16438	27.1967	18858	27.1967	21866
27.2099	3844	27.2099	6614	27.2099	9075	27.2099	11516	27.2099	13904	27.2099	16381	27.2099	18912	27.2099	21852
27.223	3805	27.223	6636	27.223	9007	27.223	11431	27.223	13938	27.223	16379	27.223	18975	27.223	21848
27.2361	3856	27.2361	6653	27.2361	8993	27.2361	11507	27.2361	13937	27.2361	16307	27.2361	19098	27.2361	21736
27.2493	3847	27.2493	6712	27.2493	9083	27.2493	11615	27.2493	13971	27.2493	16353	27.2493	19060	27.2493	21777
27.2624	3915	27.2624	6663	27.2624	9120	27.2624	11410	27.2624	13870	27.2624	16437	27.2624	18985	27.2624	21880
27.2755	3903	27.2755	6708	27.2755	9156	27.2755	11525	27.2755	13970	27.2755	16304	27.2755	19016	27.2755	21913
27.2887	3886	27.2887	6722	27.2887	9191	27.2887	11465	27.2887	13876	27.2887	16393	27.2887	18951	27.2887	21781
27.3018	3865	27.3018	6660	27.3018	9033	27.3018	11507	27.3018	13885	27.3018	16297	27.3018	19040	27.3018	21947
27.3149	3852	27.3149	6727	27.3149	9063	27.3149	11528	27.3149	13944	27.3149	16397	27.3149	19128	27.3149	21817
27.3281	3810	27.3281	6661	27.3281	8977	27.3281	11572	27.3281	14012	27.3281	16381	27.3281	19003	27.3281	21837
27.3412	3888	27.3412	6688	27.3412	8971	27.3412	11483	27.3412	13983	27.3412	16339	27.3412	18990	27.3412	21854
27.3543	3861	27.3543	6651	27.3543	9070	27.3543	11467	27.3543	13962	27.3543	16416	27.3543	18942	27.3543	21890
27.3674	3827	27.3674	6644	27.3674	8987	27.3674	11442	27.3674	13924	27.3674	16364	27.3674	19005	27.3674	21829
27.3806	3890	27.3806	6664	27.3806	8894	27.3806	11353	27.3806	13971	27.3806	16390	27.3806	18964	27.3806	21805
27.3937	3723	27.3937	6699	27.3937	8968	27.3937	11393	27.3937	13972	27.3937	16284	27.3937	18892	27.3937	21874
27.4068	3822	27.4068	6701	27.4068	9133	27.4068	11457	27.4068	13912	27.4068	16338	27.4068	18997	27.4068	21767
27.42	3770	27.42	6678	27.42	9006	27.42	11381	27.42	13906	27.42	16317	27.42	18956	27.42	21894
27.4331	3831	27.4331	6651	27.4331	9002	27.4331	11498	27.4331	13913	27.4331	16321	27.4331	19004	27.4331	21987
27.4462	3966	27.4462	6653	27.4462	8990	27.4462	11536	27.4462	13926	27.4462	16315	27.4462	18934	27.4462	21896
27.4594	3760	27.4594	6682	27.4594	9045	27.4594	11510	27.4594	13855	27.4594	16390	27.4594	18913	27.4594	21804
27.4725	3816	27.4725	6556	27.4725	9103	27.4725	11347	27.4725	13870	27.4725	16387	27.4725	18985	27.4725	21864
27.4856	3806	27.4856	6649	27.4856	9067	27.4856	11461	27.4856	13989	27.4856	16340	27.4856	18928	27.4856	21869
27.4987	3782	27.4987	6604	27.4987	9058	27.4987	11496	27.4987	13886	27.4987	16356	27.4987	18985	27.4987	21945
27.5119	3746	27.5119	6746	27.5119	9128	27.5119	11465	27.5119	13912	27.5119	16341	27.5119	18903	27.5119	21820
27.525	3832	27.525	6545	27.525	9017	27.525	11489	27.525	13959	27.525	16375	27.525	18898	27.525	21801
27.5381	3832	27.5381	6619	27.5381	9147	27.5381	11389	27.5381	13944	27.5381	16317	27.5381	18967	27.5381	21786
27.5513	3872	27.5513	6613	27.5513	9075	27.5513	11455	27.5513	13836	27.5513	16305	27.5513	19043	27.5513	21873
27.5644	3914	27.5644	6691	27.5644	8992	27.5644	11416	27.5644	13850	27.5644	16242	27.5644	19015	27.5644	21921
27.5775	3768	27.5775	6665	27.5775	9136	27.5775	11433	27.5775	13943	27.5775	16313	27.5775	18992	27.5775	21874
27.5907	3799	27.5907	6602	27.5907	9045	27.5907	11367	27.5907	13869	27.5907	16411	27.5907	18980	27.5907	21908
27.6038	3770	27.6038	6725	27.6038	9052	27.6038	11456	27.6038	13975	27.6038	16358	27.6038	18902	27.6038	21895
27.6169	3799	27.6169	6698	27.6169	9046	27.6169	11398	27.6169	13893	27.6169	16371	27.6169	18976	27.6169	21815
27.63	3760	27.63	6697	27.63	8929	27.63	11417	27.63	13836	27.63	16367	27.63	18956	27.63	21839
27.6432	3767	27.6432	6699	27.6432	9177	27.6432	11517	27.6432	13963	27.6432	16346	27.6432	18935	27.6432	21841
27.6563	3823	27.6563	6663	27.6563	8956	27.6563	11495	27.6563	13895	27.6563	16366	27.6563	18971	27.6563	21853
27.6694	3823	27.6694	6743	27.6694	9051	27.6694	11510	27.6694	13964	27.6694	16298	27.6694	18931	27.6694	21925
27.6826	3915	27.6826	6578	27.6826	9083	27.6826	11504	27.6826	13881	27.6826	16363	27.6826	18909	27.6826	21813
27.6957	3783	27.6957	6649	27.6957	9117	27.6957	11444	27.6957	13995	27.6957	16290	27.6957	18949	27.6957	21809
27.7088	3865	27.7088	6597	27.7088	9098	27.7088	11419	27.7088	13826	27.7088	16320	27.7088	18965	27.7088	21879
27.7219	3747	27.7219	6550	27.7219	9048	27.7219	11394	27.7219	13920	27.7219	16288	27.7219	19025	27.7219	21885
27.7351	3783	27.7351	6663	27.7351	8966	27.7351	11462	27.7351	13983	27.7351	16349	27.7351	18989	27.7351	21749
27.7482	3818	27.7482	6666	27.7482	9012	27.7482	11480	27.7482	13879	27.7482	16348	27.7482	18864	27.7482	21839
27.7614	3863	27.7614	6638	27.7614	9081	27.7614	11469	27.7614	13909	27.7614	16348	27.7614	18862	27.7614	21909
27.7745	3828	27.7745	6600	27.7745	9099	27.7745	11468	27.7745	13850	27.7745	16495	27.7745	18923	27.7745	21751
27.7876	3761	27.7876	6701	27.7876	9034	27.7876	11486	27.7876	13979	27.7876	16287	27.7876	18926	27.7876	21757
27.8007	3872	27.8007	6628	27.8007	9067	27.8007	11506	27.8007	13877	27.8007	16439	27.8007	18995	27.8007	21835
27.8139	3833	27.8139	6696	27.8139	9055	27.8139	11382	27.8139	13864	27.8139	16369	27.8139	19047	27.8139	21732
27.827	3800	27.827	6736	27.827	9154	27.827	11401	27.827	13972	27.827	16379	27.827	18892	27.827	21730
27.8401	3830	27.8401	6579	27.8401	9096	27.8401	11412	27.8401	13965	27.8401	16300	27.8401	18952	27.8401	21804
27.8533	3759	27.8533	6598	27.8533	9042	27.8533	11401	27.8533	13884	27.8533	16395	27.8533	19005	27.8533	21846
27.8664	3759	27.8664	6636	27.8664	9093	27.8664	11435	27.8664	13870	27.8664	16381	27.8664	19013	27.8664	21845
27.8795	3824	27.8795	6616	27.8795	9016	27.8795	11401	27.8795	13905	27.8795	16346	27.8795	18948	27.8795	21890
27.8926	3771	27.8926	6672	27.8926	9005	27.8926	11425	27.8926	13922	27.8926	16248	27.8926	18950	27.8926	21811
27.9058	3784	27.9058	6666	27.9058	9123	27.9058	11495	27.9058	13930	27.9058	16345	27.9058	18809	27.9058	21865
27.9189	3797	27.9189	6553	27.9189	9039	27.9189	11418	27.9189	13917	27.9189	16345	27.9189	18896	27.9189	21712
27.932	3777	27.932	6619	27.932	9125	27.932	11435	27.932	13885	27.932	16260	27.932	18859	27.932	21951
27.9452	3779	27.9452	6611	27.9452	9050	27.9452	11321	27.9452	13988	27.9452	16339	27.9452	18935	27.9452	21860
27.9583	3751	27.9583	6594	27.9583	9058	27.9583	11447	27.9583	13839	27.9583	16326	27.9583	18976	27.9583	21916
27.9714	3911	27.9714	6688	27.9714	8951	27.9714	11514	27.9714	13859	27.9714	16202	27.9714	19106	27.9714	21813
27.9846	3854	27.9846	6564	27.9846	9045	27.9846	11442	27.9846	13889	27.9846	16290	27.9846	18949	27.9846	21885
27.9977	3738	27.9977	6728	27.9977	9105	27.9977	11390	27.9977	13937	27.9977	16175	27.9977	18993	27.9977	21785
28.0108	3812	28.0108	6623	28.0108	8964	28.0108	11422	28.0108	13922	28.0108	16336	28.0108	19014	28.0108	21855
28.0239	3844	28.0239	6752	28.0239	9039	28.0239	11469	28.0239	13913	28.0239	16339	28.0239	18859	28.0239	21905
28.0371	3799	28.0371	6725	28.0371	9040	28.0371	11441	28.0371	13889	28.0371	16270	28.0371	18923	28.0371	21824
28.0502	3797	28.0502	6692	28.0502	8989	28.0502	11367	28.0502	13866	28.0502	16292	28.0502	18877	28.0502	21819
28.0633	3885	28.0633	6647	28.0633	9111	28.0633	11440	28.0633	13845	28.0633	16281	28.0633	18923	28.0633	21878
28.0765	3757	28.0765	6663	28.0765	9151	28.0765	11393	28.0765	13960	28.0765	16396	28.0765	18882	28.0765	21792
28.0896	3781	28.0896	6689	28.0896	9192	28.0896	11476	28.0896	13884	28.0896	16314	28.0896	18930	28.0896	21821
28.1027	3733	28.1027	6623	28.1027	9072	28.1027	11505	28.1027	13820	28.1027	16380	28.1027	18940	28.1027	21784
28.1159	3825	28.1159	6614	28.1159	9043	28.1159	11520	28.1159	13935	28.1159	16388	28.1159	18818	28.1159	21808
28.129	3759	28.129	6697	28.129	8990	28.129	11478	28.129	13979	28.129	16423	28.129	18898	28.129	21853
28.1421	3784	28.1421	6632	28.1421	9155	28.1421	11345	28.1421	13972	28.1421	16277	28.1421	18981	28.1421	21885
28.1552	3781	28.1552	6645	28.1552	9040	28.1552	11412	28.1552	13853	28.1552	16396	28.1552	19014	28.1552	21774
28.1684	3875	28.1684	6689	28.1684	9002	28.1684	11439	28.1684	13864	28.1684	16400	28.1684	18994	28.1684	21807
28.1815	3823	28.1815	6698	28.1815	9061	28.1815	11463	28.1815	13844	28.1815	16351	28.1815	18905	28.1815	21891
28.1946	3784	28.1946	6622	28.1946	9067	28.1946	11360	28.1946	13835	28.1946	16317	28.1946	19013	28.1946	21846
28.2078	3734	28.2078	6642	28.2078	9035	28.2078	11493	28.2078	13840	28.2078	16377	28.2078	18938	28.2078	21872
28.2209	3889	28.2209	6540	28.2209	9141	28.2209	11344	28.2209	13963	28.2209	16355	28.2209	18997	28.2209	21782
28.234	3694	28.234	6599	28.234	9089	28.234	11424	28.234	13876	28.234	16375	28.234	18901	28.234	21927
28.2472	3736	28.2472	6691	28.2472	9073	28.2472	11344	28.2472	13865	28.2472	16426	28.2472	18863	28.2472	21857
28.2603	3927	28.2603	6692	28.2603	9032	28.2603	11414	28.2603	13828	28.2603	16302	28.2603	18894	28.2603	21785
28.2734	3806	28.2734	6731	28.2734	9006	28.2734	11434	28.2734	13860	28.2734	16338	28.2734	19089	28.2734	21891
28.2866	3720	28.2866	6678	28.2866	9037	28.2866	11446	28.2866	13910	28.2866	16290	28.2866	18864	28.2866	21932
28.2997	3885	28.2997	6615	28.2997	9023	28.2997	11350	28.2997	13909	28.2997	16428	28.2997	18965	28.2997	21809
28.3128	3774	28.3128	6644	28.3128	8983	28.3128	11534	28.3128	13887	28.3128	16272	28.3128	18918	28.3128	21844
28.3259	3834	28.3259	6575	28.3259	9053	28.3259	11467	28.3259	13890	28.3259	16334	28.3259	18962	28.3259	21882
28.3391	3866	28.3391	6595	28.3391	9068	28.3391	11483	28.3391	13877	28.3391	16365	28.3391	18876	28.3391	21888
28.3522	3750	28.3522	6612	28.3522	9080	28.3522	11480	28.3522	13824	28.3522	16329	28.3522	18942	28.3522	21966
28.3653	3733	28.3653	6684	28.3653	9002	28.3653	11447	28.3653	13924	28.3653	16355	28.3653	19013	28.3653	21761
28.3785	3755	28.3785	6665	28.3785	9032	28.3785	11428	28.3785	13860	28.3785	16259	28.3785	18950	28.3785	21869
28.3916	3903	28.3916	6619	28.3916	8986	28.3916	11341	28.3916	13942	28.3916	16350	28.3916	18965	28.3916	21747
28.4047	3805	28.4047	6634	28.4047	9040	28.4047	11423	28.4047	14004	28.4047	16278	28.4047	18977	28.4047	21783
28.4179	3843	28.4179	6694	28.4179	8959	28.4179	11443	28.4179	13869	28.4179	16268	28.4179	18938	28.4179	21842
28.431	3713	28.431	6586	28.431	8914	28.431	11387	28.431	13821	28.431	16327	28.431	18956	28.431	21790
28.4441	3686	28.4441	6682	28.4441	8988	28.4441	11307	28.4441	13901	28.4441	16400	28.4441	18845	28.4441	21869
28.4572	3726	28.4572	6631	28.4572	8961	28.4572	11378	28.4572	13969	28.4572	16372	28.4572	18896	28.4572	21832
28.4704	3736	28.4704	6624	28.4704	8954	28.4704	11378	28.4704	13757	28.4704	16225	28.4704	19001	28.4704	21839
28.4835	3820	28.4835	6705	28.4835	9046	28.4835	11434	28.4835	13899	28.4835	16317	28.4835	18908	28.4835	21855
28.4966	3838	28.4966	6683	28.4966	9047	28.4966	11371	28.4966	13871	28.4966	16337	28.4966	18970	28.4966	21800
28.5098	3718	28.5098	6656	28.5098	9104	28.5098	11404	28.5098	13844	28.5098	16307	28.5098	18975	28.5098	21815
28.5229	3811	28.5229	6736	28.5229	9008	28.5229	11444	28.5229	13911	28.5229	16243	28.5229	18808	28.5229	21840
28.536	3786	28.536	6590	28.536	9044	28.536	11415	28.536	13968	28.536	16296	28.536	18989	28.536	21806
28.5492	3696	28.5492	6650	28.5492	8944	28.5492	11380	28.5492	13844	28.5492	16310	28.5492	18921	28.5492	21910
28.5623	3797	28.5623	6690	28.5623	9068	28.5623	11423	28.5623	13926	28.5623	16278	28.5623	18953	28.5623	21896
28.5754	3867	28.5754	6637	28.5754	9029	28.5754	11499	28.5754	13826	28.5754	16276	28.5754	18944	28.5754	21900
28.5886	3755	28.5886	6730	28.5886	8990	28.5886	11386	28.5886	13843	28.5886	16324	28.5886	19022	28.5886	21895
28.6017	3750	28.6017	6690	28.6017	8990	28.6017	11376	28.6017	13910	28.6017	16416	28.6017	18928	28.6017	21813
28.6148	3803	28.6148	6667	28.6148	9109	28.6148	11444	28.6148	13966	28.6148	16365	28.6148	18873	28.6148	21872
28.6279	3764	28.6279	6630	28.6279	9045	28.6279	11343	28.6279	13930	28.6279	16348	28.6279	18990	28.6279	21881
28.6411	3794	28.6411	6626	28.6411	9016	28.6411	11332	28.6411	13936	28.6411	16324	28.6411	18921	28.6411	21754
28.6542	3767	28.6542	6718	28.6542	9051	28.6542	11451	28.6542	13991	28.6542	16267	28.6542	18823	28.6542	21852
28.6673	3691	28.6673	6698	28.6673	9116	28.6673	11422	28.6673	13867	28.6673	16281	28.6673	19025	28.6673	21867
28.6805	3870	28.6805	6610	28.6805	8986	28.6805	11417	28.6805	13910	28.6805	16334	28.6805	18940	28.6805	21859
28.6936	3729	28.6936	6635	28.6936	9109	28.6936	11366	28.6936	13875	28.6936	16333	28.6936	18968	28.6936	21843
28.7067	3867	28.7067	6736	28.7067	9071	28.7067	11379	28.7067	13910	28.7067	16379	28.7067	18946	28.7067	21861
28.7199	3852	28.7199	6688	28.7199	9067	28.7199	11510	28.7199	13935	28.7199	16295	28.7199	18964	28.7199	21806
28.733	3772	28.733	6737	28.733	9010	28.733	11392	28.733	13853	28.733	16302	28.733	18836	28.733	21818
28.7461	3750	28.7461	6700	28.7461	8984	28.7461	11357	28.7461	13872	28.7461	16387	28.7461	18908	28.7461	21842
28.7593	3841	28.7593	6644	28.7593	9041	28.7593	11361	28.7593	13886	28.7593	16315	28.7593	18855	28.7593	21717
28.7724	3712	28.7724	6754	28.7724	8987	28.7724	11445	28.7724	13957	28.7724	16368	28.7724	18903	28.7724	21853
28.7855	3741	28.7855	6748	28.7855	8954	28.7855	11370	28.7855	13980	28.7855	16397	28.7855	18922	28.7855	21799
28.7986	3767	28.7986	6650	28.7986	8985	28.7986	11538	28.7986	13841	28.7986	16235	28.7986	18920	28.7986	21952
28.8118	3809	28.8118	6714	28.8118	8985	28.8118	11409	28.8118	13929	28.8118	16364	28.8118	18976	28.8118	21752
28.8249	3788	28.8249	6624	28.8249	8998	28.8249	11348	28.8249	13824	28.8249	16433	28.8249	18957	28.8249	21801
28.838	3780	28.838	6643	28.838	9119	28.838	11393	28.838	13911	28.838	16330	28.838	18975	28.838	21832
28.8512	3852	28.8512	6658	28.8512	9033	28.8512	11346	28.8512	13878	28.8512	16368	28.8512	18844	28.8512	21798
28.8643	3823	28.8643	6631	28.8643	9027	28.8643	11417	28.8643	13952	28.8643	16312	28.8643	18929	28.8643	21834
28.8774	3786	28.8774	6608	28.8774	9033	28.8774	11409	28.8774	13889	28.8774	16306	28.8774	19023	28.8774	21874
28.8906	3751	28.8906	6576	28.8906	8985	28.8906	11524	28.8906	13788	28.8906	16285	28.8906	18977	28.8906	21828
28.9037	3830	28.9037	6677	28.9037	9018	28.9037	11405	28.9037	13958	28.9037	16363	28.9037	18970	28.9037	21814
28.9168	3828	28.9168	6550	28.9168	9038	28.9168	11355	28.9168	13843	28.9168	16289	28.9168	18930	28.9168	21922
28.9299	3682	28.9299	6572	28.9299	9100	28.9299	11324	28.9299	13921	28.9299	16348	28.9299	19057	28.9299	21835
28.9431	3784	28.9431	6732	28.9431	9053	28.9431	11365	28.9431	13846	28.9431	16403	28.9431	18931	28.9431	21842
28.9562	3845	28.9562	6598	28.9562	9015	28.9562	11329	28.9562	13866	28.9562	16338	28.9562	18888	28.9562	21702
28.9693	3771	28.9693	6683	28.9693	9000	28.9693	11388	28.9693	13917	28.9693	16352	28.9693	19012	28.9693	21823
28.9825	3796	28.9825	6702	28.9825	9150	28.9825	11372	28.9825	13911	28.9825	16304	28.9825	18942	28.9825	21808
28.9956	3840	28.9956	6607	28.9956	9040	28.9956	11405	28.9956	13908	28.9956	16240	28.9956	18940	28.9956	21782
29.0087	3756	29.0087	6658	29.0087	9008	29.0087	11315	29.0087	13848	29.0087	16367	29.0087	18989	29.0087	21891
29.0219	3720	29.0219	6691	29.0219	9079	29.0219	11480	29.0219	13766	29.0219	16311	29.0219	18935	29.0219	21845
29.035	3730	29.035	6653	29.035	9017	29.035	11252	29.035	13943	29.035	16422	29.035	18934	29.035	21763
29.0481	3758	29.0481	6747	29.0481	8943	29.0481	11299	29.0481	13843	29.0481	16236	29.0481	18896	29.0481	21747
29.0612	3772	29.0612	6606	29.0612	8957	29.0612	11365	29.0612	13770	29.0612	16292	29.0612	19029	29.0612	21888
29.0744	3806	29.0744	6537	29.0744	8855	29.0744	11472	29.0744	13861	29.0744	16352	29.0744	18878	29.0744	21767
29.0875	3656	29.0875	6702	29.0875	9004	29.0875	11462	29.0875	13835	29.0875	16307	29.0875	18928	29.0875	21870
29.1006	3827	29.1006	6579	29.1006	9080	29.1006	11392	29.1006	13864	29.1006	16313	29.1006	18991	29.1006	21802
29.1138	3822	29.1138	6810	29.1138	8946	29.1138	11364	29.1138	13888	29.1138	16333	29.1138	18933	29.1138	21843
29.1269	3902	29.1269	6681	29.1269	9009	29.1269	11350	29.1269	13868	29.1269	16355	29.1269	18977	29.1269	21753
29.14	3812	29.14	6617	29.14	9090	29.14	11426	29.14	13833	29.14	16354	29.14	18895	29.14	21896
29.1532	3793	29.1532	6673	29.1532	9079	29.1532	11441	29.1532	13868	29.1532	16227	29.1532	18939	29.1532	21745
29.1663	3800	29.1663	6720	29.1663	9044	29.1663	11357	29.1663	13940	29.1663	16353	29.1663	18883	29.1663	21825
29.1794	3919	29.1794	6611	29.1794	9007	29.1794	11364	29.1794	13942	29.1794	16280	29.1794	18874	29.1794	21797
29.1926	3893	29.1926	6723	29.1926	9069	29.1926	11317	29.1926	13961	29.1926	16332	29.1926	18953	29.1926	21758
29.2057	3822	29.2057	6628	29.2057	9041	29.2057	11494	29.2057	13818	29.2057	16249	29.2057	18917	29.2057	21754
29.2188	3749	29.2188	6645	29.2188	9066	29.2188	11326	29.2188	13734	29.2188	16188	29.2188	18924	29.2188	21854
29.2319	3829	29.2319	6701	29.2319	9102	29.2319	11335	29.2319	13761	29.2319	16323	29.2319	18979	29.2319	21773
29.2451	3791	29.2451	6556	29.2451	9013	29.2451	11372	29.2451	13921	29.2451	16324	29.2451	18906	29.2451	21717
29.2582	3902	29.2582	6558	29.2582	9025	29.2582	11372	29.2582	13878	29.2582	16351	29.2582	18949	29.2582	21809
29.2713	3710	29.2713	6625	29.2713	8955	29.2713	11412	29.2713	13875	29.2713	16330	29.2713	18987	29.2713	21795
29.2845	3767	29.2845	6582	29.2845	9047	29.2845	11440	29.2845	13864	29.2845	16334	29.2845	19029	29.2845	21866
29.2976	3795	29.2976	6589	29.2976	9032	29.2976	11414	29.2976	13906	29.2976	16252	29.2976	18924	29.2976	21804
29.3107	3878	29.3107	6639	29.3107	8967	29.3107	11320	29.3107	13836	29.3107	16306	29.3107	18911	29.3107	21824
29.3239	3877	29.3239	6573	29.3239	9128	29.3239	11307	29.3239	13908	29.3239	16162	29.3239	18927	29.3239	21799
29.337	3734	29.337	6783	29.337	9015	29.337	11342	29.337	13916	29.337	16218	29.337	18945	29.337	21854
29.3501	3763	29.3501	6604	29.3501	9042	29.3501	11379	29.3501	13850	29.3501	16271	29.3501	18906	29.3501	21833
29.3632	3772	29.3632	6641	29.3632	9027	29.3632	11406	29.3632	13912	29.3632	16440	29.3632	18948	29.3632	21898
29.3764	3735	29.3764	6794	29.3764	8912	29.3764	11389	29.3764	13904	29.3764	16319	29.3764	18903	29.3764	21857
29.3895	3883	29.3895	6545	29.3895	9063	29.3895	11456	29.3895	13949	29.3895	16256	29.3895	18920	29.3895	21769
29.4026	3831	29.4026	6594	29.4026	9111	29.4026	11402	29.4026	13882	29.4026	16234	29.4026	18928	29.4026	21730
29.4158	3820	29.4158	6639	29.4158	8983	29.4158	11392	29.4158	13973	29.4158	16311	29.4158	19058	29.4158	21766
29.4289	3711	29.4289	6642	29.4289	8959	29.4289	11560	29.4289	13801	29.4289	16329	29.4289	18961	29.4289	21875
29.442	3755	29.442	6651	29.442	8972	29.442	11434	29.442	13845	29.442	16309	29.442	18915	29.442	21754
29.4551	3890	29.4551	6616	29.4551	9050	29.4551	11337	29.4551	13813	29.4551	16317	29.4551	19006	29.4551	21768
29.4683	3836	29.4683	6662	29.4683	9049	29.4683	11379	29.4683	13877	29.4683	16282	29.4683	18863	29.4683	21850
29.4814	3834	29.4814	6650	29.4814	9084	29.4814	11431	29.4814	13871	29.4814	16345	29.4814	18842	29.4814	21929
29.4945	3775	29.4945	6653	29.4945	9083	29.4945	11294	29.4945	13960	29.4945	16303	29.4945	18929	29.4945	21970
29.5077	3810	29.5077	6565	29.5077	8985	29.5077	11494	29.5077	13845	29.5077	16338	29.5077	18998	29.5077	21872
29.5208	3801	29.5208	6609	29.5208	9022	29.5208	11433	29.5208	13884	29.5208	16243	29.5208	18939	29.5208	21917
29.5339	3887	29.5339	6700	29.5339	9090	29.5339	11501	29.5339	13955	29.5339	16267	29.5339	18904	29.5339	21867
29.5471	3870	29.5471	6597	29.5471	8988	29.5471	11451	29.5471	13976	29.5471	16424	29.5471	18960	29.5471	21799
29.5602	3782	29.5602	6677	29.5602	9129	29.5602	11469	29.5602	13905	29.5602	16409	29.5602	18858	29.5602	21837
29.5733	3842	29.5733	6634	29.5733	8983	29.5733	11498	29.5733	13811	29.5733	16280	29.5733	18969	29.5733	21823
29.5864	3814	29.5864	6552	29.5864	9019	29.5864	11432	29.5864	13862	29.5864	16419	29.5864	18835	29.5864	21879
29.5996	3737	29.5996	6597	29.5996	9082	29.5996	11399	29.5996	13817	29.5996	16383	29.5996	18931	29.5996	21897
29.6127	3788	29.6127	6532	29.6127	9049	29.6127	11426	29.6127	13859	29.6127	16270	29.6127	18890	29.6127	21892
29.6258	3809	29.6258	6561	29.6258	8978	29.6258	11420	29.6258	13801	29.6258	16307	29.6258	18993	29.6258	21873
29.639	3921	29.639	6725	29.639	9000	29.639	11366	29.639	13783	29.639	16296	29.639	18917	29.639	21832
29.6521	3827	29.6521	6581	29.6521	9015	29.6521	11413	29.6521	13794	29.6521	16309	29.6521	18926	29.6521	21871
29.6652	3739	29.6652	6715	29.6652	9062	29.6652	11462	29.6652	13911	29.6652	16286	29.6652	18951	29.6652	21899
29.6784	3755	29.6784	6687	29.6784	9031	29.6784	11372	29.6784	14008	29.6784	16259	29.6784	19020	29.6784	21847
29.6915	3774	29.6915	6616	29.6915	9011	29.6915	11457	29.6915	13917	29.6915	16338	29.6915	18887	29.6915	21810
29.7046	3772	29.7046	6619	29.7046	8994	29.7046	11504	29.7046	13832	29.7046	16285	29.7046	18968	29.7046	21851
29.7178	3855	29.7178	6628	29.7178	9082	29.7178	11365	29.7178	13935	29.7178	16292	29.7178	18920	29.7178	21756
29.7309	3787	29.7309	6732	29.7309	8990	29.7309	11432	29.7309	13899	29.7309	16312	29.7309	18838	29.7309	21888
29.744	3771	29.744	6700	29.744	8970	29.744	11355	29.744	13854	29.744	16250	29.744	18975	29.744	21887
29.7571	3763	29.7571	6639	29.7571	9060	29.7571	11336	29.7571	13944	29.7571	16403	29.7571	18902	29.7571	21754
29.7703	3905	29.7703	6578	29.7703	9075	29.7703	11387	29.7703	13918	29.7703	16343	29.7703	18904	29.7703	21746
29.7834	3861	29.7834	6621	29.7834	8972	29.7834	11348	29.7834	13813	29.7834	16264	29.7834	18989	29.7834	21807
29.7965	3852	29.7965	6720	29.7965	9053	29.7965	11424	29.7965	13991	29.7965	16349	29.7965	18847	29.7965	21889
29.8097	3785	29.8097	6582	29.8097	9116	29.8097	11394	29.8097	13845	29.8097	16317	29.8097	18931	29.8097	21836
29.8228	3728	29.8228	6579	29.8228	8989	29.8228	11409	29.8228	13895	29.8228	16348	29.8228	19013	29.8228	21773
29.8359	3838	29.8359	6597	29.8359	8931	29.8359	11349	29.8359	13886	29.8359	16349	29.8359	18910	29.8359	21731
29.8491	3818	29.8491	6703	29.8491	9019	29.8491	11366	29.8491	13895	29.8491	16372	29.8491	18962	29.8491	21783
29.8622	3902	29.8622	6555	29.8622	9005	29.8622	11392	29.8622	13939	29.8622	16329	29.8622	18908	29.8622	21878
29.8753	3751	29.8753	6582	29.8753	8909	29.8753	11377	29.8753	13956	29.8753	16266	29.8753	18911	29.8753	21831
29.8884	3846	29.8884	6600	29.8884	9042	29.8884	11448	29.8884	13921	29.8884	16291	29.8884	18920	29.8884	21733
29.9016	3814	29.9016	6614	29.9016	9007	29.9016	11421	29.9016	13919	29.9016	16248	29.9016	18979	29.9016	21833
29.9147	3826	29.9147	6665	29.9147	9055	29.9147	11400	29.9147	13862	29.9147	16330	29.9147	18911	29.9147	21862
29.9278	3806	29.9278	6679	29.9278	8986	29.9278	11376	29.9278	13827	29.9278	16278	29.9278	18947	29.9278	21779
29.941	3841	29.941	6622	29.941	9070	29.941	11412	29.941	13847	29.941	16302	29.941	19003	29.941	21818
29.9541	3857	29.9541	6732	29.9541	9032	29.9541	11377	29.9541	13853	29.9541	16331	29.9541	18950	29.9541	21805
29.9672	3891	29.9672	6722	29.9672	8936	29.9672	11348	29.9672	13854	29.9672	16382	29.9672	18914	29.9672	21836
29.9804	3831	29.9804	6611	29.9804	9022	29.9804	11283	29.9804	13809	29.9804	16342	29.9804	18908	29.9804	21818
29.9935	3916	29.9935	6608	29.9935	9037	29.9935	11308	29.9935	13906	29.9935	16309	29.9935	18970	29.9935	21793
30.0066	3778	30.0066	6630	30.0066	9075	30.0066	11365	30.0066	13815	30.0066	16278	30.0066	18959	30.0066	21858
30.0197	3868	30.0197	6615	30.0197	9073	30.0197	11448	30.0197	13842	30.0197	16219	30.0197	18959	30.0197	21809
30.0329	3750	30.0329	6690	30.0329	9009	30.0329	11448	30.0329	13964	30.0329	16321	30.0329	18903	30.0329	21786
30.046	3883	30.046	6636	30.046	9099	30.046	11440	30.046	13926	30.046	16294	30.046	18919	30.046	21860
30.0591	3895	30.0591	6685	30.0591	8978	30.0591	11434	30.0591	13853	30.0591	16349	30.0591	18800	30.0591	21835
30.0723	3707	30.0723	6741	30.0723	9016	30.0723	11424	30.0723	13890	30.0723	16273	30.0723	18893	30.0723	21877
30.0854	3840	30.0854	6472	30.0854	9012	30.0854	11366	30.0854	13779	30.0854	16358	30.0854	19005	30.0854	21822
30.0985	3807	30.0985	6662	30.0985	9003	30.0985	11414	30.0985	13849	30.0985	16376	30.0985	18942	30.0985	21791
30.1117	3776	30.1117	6677	30.1117	9113	30.1117	11344	30.1117	13863	30.1117	16297	30.1117	18871	30.1117	21828
30.1248	3831	30.1248	6614	30.1248	9002	30.1248	11391	30.1248	13840	30.1248	16348	30.1248	18920	30.1248	21859
30.1379	3793	30.1379	6627	30.1379	9033	30.1379	11374	30.1379	13834	30.1379	16273	30.1379	18922	30.1379	21726
30.1511	3786	30.1511	6693	30.1511	9006	30.1511	11400	30.1511	13881	30.1511	16347	30.1511	19002	30.1511	21802
30.1642	3811	30.1642	6703	30.1642	9012	30.1642	11405	30.1642	13798	30.1642	16268	30.1642	18937	30.1642	21772
30.1773	3774	30.1773	6612	30.1773	9098	30.1773	11346	30.1773	13932	30.1773	16337	30.1773	18924	30.1773	21859
30.1904	3847	30.1904	6685	30.1904	8978	30.1904	11363	30.1904	13855	30.1904	16210	30.1904	18923	30.1904	21774
30.2036	3857	30.2036	6525	30.2036	9018	30.2036	11330	30.2036	13807	30.2036	16349	30.2036	18852	30.2036	21866
30.2167	3774	30.2167	6584	30.2167	8971	30.2167	11378	30.2167	13910	30.2167	16304	30.2167	18922	30.2167	21816
30.2298	3712	30.2298	6691	30.2298	9026	30.2298	11381	30.2298	13903	30.2298	16305	30.2298	19034	30.2298	21876
30.243	3741	30.243	6571	30.243	9039	30.243	11395	30.243	13982	30.243	16333	30.243	18948	30.243	21824
30.2561	3920	30.2561	6646	30.2561	9088	30.2561	11409	30.2561	13938	30.2561	16331	30.2561	18876	30.2561	21831
30.2692	3806	30.2692	6647	30.2692	9002	30.2692	11408	30.2692	13907	30.2692	16196	30.2692	19002	30.2692	21781
30.2824	3802	30.2824	6712	30.2824	9081	30.2824	11440	30.2824	13906	30.2824	16260	30.2824	18911	30.2824	21865
30.2955	3820	30.2955	6648	30.2955	9089	30.2955	11383	30.2955	13879	30.2955	16305	30.2955	18966	30.2955	21800
30.3086	3775	30.3086	6675	30.3086	8962	30.3086	11376	30.3086	13841	30.3086	16301	30.3086	18983	30.3086	21877
30.3218	3778	30.3218	6604	30.3218	8986	30.3218	11347	30.3218	13836	30.3218	16301	30.3218	19019	30.3218	21801
30.3349	3864	30.3349	6641	30.3349	9098	30.3349	11466	30.3349	13928	30.3349	16424	30.3349	18957	30.3349	21889
30.348	3774	30.348	6629	30.348	8989	30.348	11356	30.348	13852	30.348	16366	30.348	18958	30.348	21751
30.3611	3846	30.3611	6528	30.3611	9060	30.3611	11336	30.3611	13792	30.3611	16262	30.3611	19010	30.3611	21792
30.3743	3860	30.3743	6615	30.3743	8968	30.3743	11415	30.3743	13919	30.3743	16306	30.3743	18963	30.3743	21871
30.3874	3816	30.3874	6695	30.3874	9089	30.3874	11398	30.3874	13838	30.3874	16298	30.3874	18939	30.3874	21820
30.4005	3851	30.4005	6614	30.4005	8969	30.4005	11418	30.4005	13882	30.4005	16243	30.4005	18905	30.4005	21838
30.4137	3770	30.4137	6720	30.4137	8982	30.4137	11391	30.4137	13938	30.4137	16324	30.4137	18909	30.4137	21893
30.4268	3855	30.4268	6536	30.4268	9076	30.4268	11413	30.4268	13926	30.4268	16295	30.4268	18950	30.4268	21867
30.4399	3808	30.4399	6610	30.4399	9037	30.4399	11276	30.4399	13907	30.4399	16380	30.4399	18842	30.4399	21823
30.4531	3861	30.4531	6719	30.4531	8940	30.4531	11405	30.4531	13877	30.4531	16297	30.4531	18847	30.4531	21821
30.4662	3809	30.4662	6713	30.4662	9052	30.4662	11342	30.4662	13885	30.4662	16325	30.4662	18935	30.4662	21840
30.4793	3884	30.4793	6580	30.4793	9122	30.4793	11418	30.4793	13837	30.4793	16320	30.4793	18821	30.4793	21802
30.4924	3857	30.4924	6652	30.4924	9124	30.4924	11314	30.4924	13857	30.4924	16281	30.4924	18931	30.4924	21714
30.5056	3890	30.5056	6645	30.5056	8978	30.5056	11380	30.5056	13875	30.5056	16334	30.5056	18908	30.5056	21860
30.5187	3848	30.5187	6688	30.5187	9066	30.5187	11433	30.5187	13854	30.5187	16299	30.5187	18854	30.5187	21829
30.5318	3813	30.5318	6717	30.5318	8988	30.5318	11367	30.5318	13839	30.5318	16243	30.5318	18928	30.5318	21891
30.545	3946	30.545	6558	30.545	9029	30.545	11397	30.545	13893	30.545	16148	30.545	18958	30.545	21824
30.5581	3921	30.5581	6665	30.5581	9050	30.5581	11469	30.5581	13814	30.5581	16302	30.5581	18866	30.5581	21830
30.5712	3919	30.5712	6656	30.5712	9051	30.5712	11367	30.5712	13922	30.5712	16249	30.5712	18864	30.5712	21883
30.5844	3772	30.5844	6763	30.5844	8971	30.5844	11444	30.5844	13903	30.5844	16286	30.5844	18856	30.5844	21859
30.5975	3893	30.5975	6715	30.5975	9017	30.5975	11395	30.5975	13830	30.5975	16351	30.5975	18891	30.5975	21859
30.6106	3799	30.6106	6618	30.6106	9058	30.6106	11384	30.6106	13897	30.6106	16310	30.6106	18856	30.6106	21833
30.6238	3826	30.6238	6633	30.6238	9027	30.6238	11368	30.6238	13869	30.6238	16303	30.6238	18879	30.6238	21862
30.6369	3858	30.6369	6684	30.6369	9136	30.6369	11415	30.6369	13937	30.6369	16363	30.6369	18879	30.6369	21754
30.65	3820	30.65	6729	30.65	9053	30.65	11282	30.65	13822	30.65	16383	30.65	18839	30.65	21909
30.6631	3744	30.6631	6555	30.6631	9048	30.6631	11397	30.6631	13874	30.6631	16430	30.6631	18843	30.6631	21826
30.6763	3798	30.6763	6576	30.6763	9055	30.6763	11406	30.6763	13884	30.6763	16284	30.6763	18935	30.6763	21761
30.6894	3812	30.6894	6720	30.6894	9130	30.6894	11423	30.6894	13882	30.6894	16290	30.6894	18938	30.6894	21756
30.7025	3752	30.7025	6637	30.7025	9067	30.7025	11399	30.7025	13843	30.7025	16300	30.7025	18878	30.7025	21804
30.7157	3789	30.7157	6686	30.7157	9112	30.7157	11419	30.7157	13817	30.7157	16281	30.7157	19017	30.7157	21773
30.7288	3808	30.7288	6723	30.7288	9027	30.7288	11411	30.7288	13864	30.7288	16274	30.7288	18886	30.7288	21802
30.7419	3834	30.7419	6712	30.7419	8990	30.7419	11430	30.7419	13825	30.7419	16404	30.7419	19016	30.7419	21819
30.7551	3939	30.7551	6665	30.7551	9010	30.7551	11311	30.7551	13841	30.7551	16324	30.7551	18984	30.7551	21857
30.7682	3819	30.7682	6606	30.7682	8974	30.7682	11254	30.7682	13855	30.7682	16294	30.7682	18915	30.7682	21861
30.7813	3855	30.7813	6634	30.7813	8989	30.7813	11363	30.7813	13911	30.7813	16284	30.7813	18804	30.7813	21886
30.7944	3791	30.7944	6593	30.7944	9046	30.7944	11319	30.7944	13901	30.7944	16298	30.7944	18907	30.7944	21862
30.8076	3877	30.8076	6560	30.8076	8962	30.8076	11460	30.8076	13839	30.8076	16307	30.8076	18984	30.8076	21855
30.8207	3823	30.8207	6545	30.8207	8953	30.8207	11379	30.8207	13908	30.8207	16263	30.8207	19029	30.8207	21872
30.8338	3752	30.8338	6660	30.8338	9012	30.8338	11480	30.8338	13914	30.8338	16255	30.8338	18924	30.8338	21764
30.847	3869	30.847	6664	30.847	9024	30.847	11371	30.847	13895	30.847	16284	30.847	18846	30.847	21803
30.8601	3765	30.8601	6624	30.8601	9056	30.8601	11420	30.8601	13887	30.8601	16379	30.8601	18945	30.8601	21802
30.8732	3784	30.8732	6582	30.8732	9001	30.8732	11353	30.8732	13903	30.8732	16307	30.8732	18927	30.8732	21833
30.8864	3868	30.8864	6622	30.8864	8973	30.8864	11420	30.8864	13892	30.8864	16267	30.8864	18885	30.8864	21897
30.8995	3844	30.8995	6631	30.8995	9068	30.8995	11361	30.8995	13838	30.8995	16393	30.8995	18878	30.8995	21806
30.9126	3926	30.9126	6664	30.9126	9007	30.9126	11311	30.9126	13955	30.9126	16361	30.9126	18891	30.9126	21837
30.9257	3743	30.9257	6827	30.9257	9096	30.9257	11360	30.9257	13929	30.9257	16376	30.9257	18926	30.9257	21815
30.9389	3812	30.9389	6595	30.9389	9090	30.9389	11325	30.9389	13847	30.9389	16315	30.9389	18861	30.9389	21873
30.952	3800	30.952	6714	30.952	9039	30.952	11379	30.952	13933	30.952	16196	30.952	18949	30.952	21787
30.9651	3893	30.9651	6691	30.9651	9115	30.9651	11350	30.9651	13896	30.9651	16246	30.9651	18939	30.9651	21848
30.9783	3810	30.9783	6706	30.9783	9065	30.9783	11309	30.9783	13828	30.9783	16319	30.9783	18906	30.9783	21799
30.9914	3800	30.9914	6617	30.9914	9037	30.9914	11292	30.9914	13901	30.9914	16392	30.9914	18857	30.9914	21689
31.0045	3788	31.0045	6654	31.0045	9056	31.0045	11292	31.0045	13866	31.0045	16327	31.0045	19019	31.0045	21844
31.0177	3864	31.0177	6647	31.0177	9156	31.0177	11347	31.0177	13931	31.0177	16262	31.0177	18946	31.0177	21734
31.0308	3807	31.0308	6645	31.0308	9239	31.0308	11456	31.0308	13825	31.0308	16281	31.0308	18950	31.0308	21788
31.0439	3737	31.0439	6611	31.0439	9124	31.0439	11393	31.0439	13904	31.0439	16354	31.0439	18866	31.0439	21848
31.0571	3777	31.0571	6634	31.0571	9079	31.0571	11407	31.0571	14016	31.0571	16254	31.0571	18927	31.0571	21818
31.0702	4020	31.0702	6588	31.0702	9164	31.0702	11263	31.0702	13944	31.0702	16288	31.0702	18903	31.0702	21913
31.0833	3877	31.0833	6612	31.0833	9125	31.0833	11344	31.0833	13812	31.0833	16222	31.0833	18909	31.0833	21820
31.0964	3830	31.0964	6726	31.0964	9058	31.0964	11497	31.0964	13871	31.0964	16271	31.0964	18989	31.0964	21838
31.1096	3782	31.1096	6586	31.1096	9171	31.1096	11398	31.1096	13935	31.1096	16344	31.1096	18855	31.1096	21891
31.1227	3834	31.1227	6622	31.1227	9082	31.1227	11300	31.1227	13793	31.1227	16362	31.1227	18972	31.1227	21788
31.1358	3829	31.1358	6617	31.1358	9099	31.1358	11363	31.1358	13780	31.1358	16235	31.1358	18975	31.1358	21791
31.149	3798	31.149	6622	31.149	8991	31.149	11289	31.149	13918	31.149	16311	31.149	18894	31.149	21781
31.1621	3811	31.1621	6614	31.1621	9003	31.1621	11333	31.1621	13802	31.1621	16322	31.1621	18875	31.1621	21860
31.1752	3829	31.1752	6633	31.1752	9046	31.1752	11282	31.1752	13903	31.1752	16266	31.1752	18878	31.1752	21932
31.1883	3851	31.1883	6704	31.1883	8922	31.1883	11364	31.1883	13894	31.1883	16260	31.1883	18826	31.1883	21801
31.2015	3833	31.2015	6587	31.2015	9055	31.2015	11349	31.2015	13802	31.2015	16297	31.2015	18923	31.2015	21887
31.2146	3923	31.2146	6659	31.2146	8961	31.2146	11356	31.2146	13813	31.2146	16268	31.2146	18928	31.2146	21782
31.2277	3727	31.2277	6650	31.2277	9063	31.2277	11341	31.2277	13777	31.2277	16329	31.2277	18891	31.2277	21687
31.2409	3739	31.2409	6611	31.2409	9136	31.2409	11395	31.2409	13854	31.2409	16303	31.2409	18915	31.2409	21773
[truncated: 20,402 more rows]
[truncated: 313 more columns]
